# Supplementary material for: PyToxo: a Python tool for calculating penetrance tables of high-order epistasis models
Source: BMC Bioinformatics. 2022 Apr 2;23:117. doi: 10.1186/s12859-022-04645-7 (PMC8977015; doi:10.1186/s12859-022-04645-7)
Supplement: Supplementary file 1 — Additional file 1. Excel document containing additional runtime and precision results from a more extensive examination. [file 12859_2022_4645_MOESM1_ESM.xlsx]

## Sheet: Heritability
Model	Order	MAF	h	PyToxo Error	Toxo Error	(Toxo - PyToxo) Error	Pytoxo Time (s)	Toxo Time (s)	(Toxo - PyToxo) Time	Summary metrics (error)
Additive	2	0.1	0.1	1.38778e-17	8.16722e-08	8.16722e-08	0.7923	0.9223	0.13	PyToxo error sum	5.54556e-14
Additive	2	0.1	0.2	5.55112e-17	1.49035e-06	1.49035e-06	0.7945	0.8188	0.0243	Toxo error sum	1.24927
Additive	2	0.1	0.3	5.55112e-17	1.25358e-06	1.25358e-06	0.8079	0.7827	-0.0252	PyToxo error mean	9.12099e-17
Additive	2	0.1	0.4	5.55112e-17	3.65926e-06	3.65926e-06	0.8508	0.8429	-0.0079	Toxo error mean	0.00206833
Additive	2	0.1	0.5	1.11022e-16	9.79276e-06	9.79276e-06	0.8355	0.8357	0.0002	Average improvement in PyToxo's error when Toxo gets worse results	0.00275778
Additive	2	0.1	0.6	2.22045e-16	4.48045e-06	4.48045e-06	0.7969	0.793	-0.0039	Average improvement in Toxo's error when PyToxo gets worse results	9.178e-17
Additive	2	0.1	0.7	0	8.96165e-06	8.96165e-06	0.7896	0.7905	0.0009	Maximum improvement in PyToxo's error when Toxo gets worse results	0.401177
Additive	2	0.1	0.8	0	1.52007e-05	1.52007e-05	0.7512	0.8341	0.0829	Maximum improvement in Toxo's error when PyToxo gets worse results	6.66134e-16
Additive	2	0.1	0.9	1.11022e-16	9.79436e-06	9.79436e-06	0.7443	0.8541	0.1098
Additive	2	0.2	0.1	0	4.42488e-09	4.42488e-09	0.7344	0.8336	0.0992	Summary metrics (time)
Additive	2	0.2	0.2	5.55112e-17	1.32189e-08	1.32189e-08	0.7363	0.7948	0.0585	PyToxo time sum	3801.52
Additive	2	0.2	0.3	5.55112e-17	1.28035e-07	1.28035e-07	0.7344	0.8337	0.0993	Toxo time sum	19426.3
Additive	2	0.2	0.4	5.55112e-17	9.47676e-08	9.47676e-08	0.732	0.8122	0.0802	PyToxo time mean	6.2525
Additive	2	0.2	0.5	1.11022e-16	4.55477e-07	4.55477e-07	0.7358	0.8044	0.0686	Toxo time mean	31.9512
Additive	2	0.2	0.6	1.11022e-16	3.57454e-07	3.57454e-07	0.739	0.7906	0.0516	Average improvement in PyToxo's time when Toxo gets worse results	36.79
Additive	2	0.2	0.7	0	9.26734e-07	9.26734e-07	0.7352	0.8289	0.0937	Average improvement in Toxo's time when PyToxo gets worse results	2.18981
Additive	2	0.2	0.8	2.22045e-16	4.77536e-07	4.77536e-07	0.725	0.8821	0.1571	Maximum improvement in PyToxo's time when Toxo gets worse results	1867.96
Additive	2	0.2	0.9	1.11022e-16	8.24098e-07	8.24098e-07	0.7285	0.8271	0.0986	Maximum improvement in Toxo's time when PyToxo gets worse results	17.3937
Additive	2	0.3	0.1	1.38778e-17	0	-1.38778e-17	0.879	0.8399	-0.0391
Additive	2	0.3	0.2	0	0	0	0.8864	0.8481	-0.0383
Additive	2	0.3	0.3	0	1.63657e-08	1.63657e-08	0.8845	0.7373	-0.1472
Additive	2	0.3	0.4	5.55112e-17	7.70458e-09	7.70458e-09	0.8822	0.7779	-0.1043
Additive	2	0.3	0.5	0	3.17028e-08	3.17028e-08	0.875	0.8288	-0.0462
Additive	2	0.3	0.6	3.33067e-16	0	-3.33067e-16	0.8876	0.7598	-0.1278
Additive	2	0.3	0.7	1.11022e-16	8.63393e-09	8.63393e-09	0.8726	0.7911	-0.0815
Additive	2	0.3	0.8	1.11022e-16	1.76907e-07	1.76907e-07	0.8826	0.8007	-0.0819
Additive	2	0.3	0.9	0	1.37362e-07	1.37362e-07	0.8879	0.7543	-0.1336
Additive	2	0.4	0.1	1.38778e-17	0	-1.38778e-17	0.7747	0.8303	0.0556
Additive	2	0.4	0.2	1.11022e-16	0	-1.11022e-16	0.7726	0.8312	0.0586
Additive	2	0.4	0.3	5.55112e-17	7.31469e-09	7.31469e-09	0.7726	0.7852	0.0126
Additive	2	0.4	0.4	5.55112e-17	6.94943e-09	6.94943e-09	0.7674	0.7645	-0.0029
Additive	2	0.4	0.5	2.22045e-16	0	-2.22045e-16	0.7797	0.8233	0.0436
Additive	2	0.4	0.6	0	2.55064e-08	2.55064e-08	0.7811	0.8235	0.0424
Additive	2	0.4	0.7	2.22045e-16	0	-2.22045e-16	0.7795	0.8008	0.0213
Additive	2	0.4	0.8	1.11022e-16	4.89074e-08	4.89074e-08	0.7822	0.7473	-0.0349
Additive	2	0.4	0.9	2.22045e-16	6.51007e-08	6.51007e-08	0.7651	0.8129	0.0478
Additive	2	0.5	0.1	2.77556e-17	0	-2.77556e-17	0.6862	0.8423	0.1561
Additive	2	0.5	0.2	2.77556e-17	0	-2.77556e-17	0.698	0.7328	0.0348
Additive	2	0.5	0.3	5.55112e-17	0	-5.55112e-17	0.7058	0.7413	0.0355
Additive	2	0.5	0.4	0	0	0	0.6714	0.8112	0.1398
Additive	2	0.5	0.5	5.55112e-17	0	-5.55112e-17	0.6787	0.7845	0.1058
Additive	2	0.5	0.6	1.11022e-16	0	-1.11022e-16	0.6851	0.7556	0.0705
Additive	2	0.5	0.7	1.11022e-16	0	-1.11022e-16	0.6995	0.7806	0.0811
Additive	2	0.5	0.8	2.22045e-16	1.44956e-08	1.44956e-08	0.6779	0.7975	0.1196
Additive	2	0.5	0.9	1.11022e-16	2.00028e-08	2.00028e-08	0.6802	0.8205	0.1403
Additive	3	0.1	0.1	1.38778e-17	1.05005e-06	1.05005e-06	1.7343	3.0366	1.3023
Additive	3	0.1	0.2	2.77556e-17	4.97001e-05	4.97001e-05	1.7262	1.7412	0.015
Additive	3	0.1	0.3	1.11022e-16	5.03512e-05	5.03512e-05	1.7152	1.8014	0.0862
Additive	3	0.1	0.4	5.55112e-17	0.000191595	0.000191595	1.7054	1.7367	0.0313
Additive	3	0.1	0.5	1.66533e-16	4.00973e-05	4.00973e-05	1.6875	1.6684	-0.0191
Additive	3	0.1	0.6	0	3.62312e-05	3.62312e-05	1.6814	1.6662	-0.0152
Additive	3	0.1	0.7	0	0.000126763	0.000126763	1.6118	1.9346	0.3228
Additive	3	0.1	0.8	2.22045e-16	3.25834e-05	3.25834e-05	1.6325	1.6662	0.0337
Additive	3	0.1	0.9	2.22045e-16	0.00010844	0.00010844	1.6138	1.7469	0.1331
Additive	3	0.2	0.1	1.38778e-17	2.16179e-07	2.16179e-07	1.6625	1.8203	0.1578
Additive	3	0.2	0.2	8.32667e-17	7.5973e-07	7.5973e-07	1.6283	1.8026	0.1743
Additive	3	0.2	0.3	1.11022e-16	1.16394e-06	1.16394e-06	1.6083	1.7788	0.1705
Additive	3	0.2	0.4	1.66533e-16	9.89893e-07	9.89893e-07	1.6161	1.569	-0.0471
Additive	3	0.2	0.5	1.11022e-16	7.67937e-06	7.67937e-06	1.6162	1.7898	0.1736
Additive	3	0.2	0.6	0	1.01991e-05	1.01991e-05	1.6132	1.5676	-0.0456
Additive	3	0.2	0.7	2.22045e-16	1.84066e-06	1.84066e-06	1.6161	1.8541	0.238
Additive	3	0.2	0.8	1.11022e-16	6.63458e-06	6.63458e-06	1.6403	1.7285	0.0882
Additive	3	0.3	0.1	5.55112e-17	4.40325e-09	4.40325e-09	1.8131	1.8589	0.0458
Additive	3	0.3	0.2	0	3.48473e-08	3.48473e-08	1.8003	1.7582	-0.0421
Additive	3	0.3	0.3	0	9.13969e-08	9.13969e-08	1.76	1.5839	-0.1761
Additive	3	0.3	0.4	1.11022e-16	1.02747e-07	1.02747e-07	1.7843	1.7432	-0.0411
Additive	3	0.3	0.5	1.11022e-16	2.82089e-07	2.82089e-07	1.7641	1.9278	0.1637
Additive	3	0.3	0.6	2.22045e-16	1.25168e-06	1.25168e-06	1.7658	1.8168	0.051
Additive	3	0.3	0.7	1.11022e-16	6.84758e-07	6.84758e-07	1.7761	1.9155	0.1394
Additive	3	0.3	0.8	2.22045e-16	1.10704e-06	1.10704e-06	1.7818	1.6011	-0.1807
Additive	3	0.3	0.9	4.44089e-16	5.0355e-07	5.0355e-07	1.7795	1.8283	0.0488
Additive	3	0.4	0.1	9.71445e-17	0	-9.71445e-17	1.7182	1.5348	-0.1834
Additive	3	0.4	0.2	5.55112e-17	0	-5.55112e-17	1.68	1.6177	-0.0623
Additive	3	0.4	0.3	5.55112e-17	6.9794e-09	6.9794e-09	1.6934	1.7802	0.0868
Additive	3	0.4	0.4	0	5.33536e-08	5.33536e-08	1.7034	1.788	0.0846
Additive	3	0.4	0.5	0	1.41115e-07	1.41115e-07	1.6991	1.7831	0.084
Additive	3	0.4	0.6	0	9.0793e-09	9.0793e-09	1.7175	1.6661	-0.0514
Additive	3	0.4	0.7	0	1.65237e-07	1.65237e-07	1.7154	1.7903	0.0749
Additive	3	0.4	0.8	1.11022e-16	1.61926e-07	1.61926e-07	1.6907	1.6208	-0.0699
Additive	3	0.4	0.9	0	1.23435e-07	1.23435e-07	1.697	1.4923	-0.2047
Additive	3	0.5	0.1	5.55112e-17	0	-5.55112e-17	1.3388	1.3688	0.03
Additive	3	0.5	0.2	2.77556e-17	0	-2.77556e-17	1.3153	1.4834	0.1681
Additive	3	0.5	0.3	5.55112e-17	6.81525e-09	6.81525e-09	1.3176	1.3822	0.0646
Additive	3	0.5	0.4	1.66533e-16	0	-1.66533e-16	1.3195	1.2534	-0.0661
Additive	3	0.5	0.5	1.11022e-16	0	-1.11022e-16	1.3052	1.2353	-0.0699
Additive	3	0.5	0.6	2.22045e-16	3.96749e-08	3.96749e-08	1.3299	1.2117	-0.1182
Additive	3	0.5	0.7	1.11022e-16	5.05407e-08	5.05407e-08	1.3813	1.412	0.0307
Additive	3	0.5	0.8	1.11022e-16	1.02016e-07	1.02016e-07	1.3843	1.3471	-0.0372
Additive	3	0.5	0.9	0	2.3211e-08	2.3211e-08	1.3754	1.3574	-0.018
Additive	4	0.1	0.1	2.77556e-17	0.000554028	0.000554028	2.8951	8.7218	5.8267
Additive	4	0.1	0.2	5.55112e-17	0.000223517	0.000223517	2.9023	4.8661	1.9638
Additive	4	0.1	0.3	5.55112e-17	0.00050311	0.00050311	2.9744	5.1351	2.1607
Additive	4	0.1	0.4	5.55112e-17	0.00139731	0.00139731	2.9049	5.0762	2.1713
Additive	4	0.1	0.6	0	0.000249446	0.000249446	2.8059	5.1672	2.3613
Additive	4	0.2	0.1	0	9.75258e-07	9.75258e-07	2.7632	4.7905	2.0273
Additive	4	0.2	0.2	0	3.58127e-06	3.58127e-06	2.7591	4.7872	2.0281
Additive	4	0.2	0.3	5.55112e-17	1.95975e-05	1.95975e-05	2.7444	4.7853	2.0409
Additive	4	0.2	0.4	5.55112e-17	1.76284e-05	1.76284e-05	2.7362	4.6424	1.9062
Additive	4	0.2	0.5	5.55112e-17	3.90295e-05	3.90295e-05	2.7537	4.9457	2.192
Additive	4	0.3	0.1	0	1.02202e-07	1.02202e-07	3.1613	5.1507	1.9894
Additive	4	0.3	0.2	8.32667e-17	1.19225e-06	1.19225e-06	3.1781	5.3142	2.1361
Additive	4	0.3	0.3	0	4.65149e-07	4.65149e-07	3.2067	5.2925	2.0858
Additive	4	0.3	0.4	5.55112e-17	1.62603e-06	1.62603e-06	3.1621	5.0009	1.8388
Additive	4	0.3	0.5	1.11022e-16	4.95557e-06	4.95557e-06	3.1949	5.4394	2.2445
Additive	4	0.3	0.7	1.11022e-16	4.95781e-06	4.95781e-06	3.2593	5.2961	2.0368
Additive	4	0.3	0.8	1.11022e-16	0.401177	0.401177	3.2143	5.0043	1.79
Additive	4	0.4	0.1	1.38778e-17	0	-1.38778e-17	3.0024	4.9431	1.9407
Additive	4	0.4	0.2	0	2.90494e-08	2.90494e-08	2.9739	4.6481	1.6742
Additive	4	0.4	0.3	5.55112e-17	1.17704e-08	1.17704e-08	3.0093	4.554	1.5447
Additive	4	0.4	0.4	1.11022e-16	3.27032e-07	3.27032e-07	2.9829	4.7212	1.7383
Additive	4	0.4	0.5	1.11022e-16	7.21593e-07	7.21593e-07	2.9479	4.5873	1.6394
Additive	4	0.4	0.6	1.11022e-16	9.02443e-08	9.02443e-08	3.0172	5.126	2.1088
Additive	4	0.4	0.7	1.11022e-16	5.43188e-07	5.43188e-07	3.0317	5.3143	2.2826
Additive	4	0.4	0.8	0	0.0039153	0.0039153	3.0005	4.7171	1.7166
Additive	4	0.5	0.1	6.93889e-17	0	-6.93889e-17	2.177	4.2229	2.0459
Additive	4	0.5	0.2	1.38778e-16	1.03402e-08	1.03402e-08	2.2066	4.3074	2.1008
Additive	4	0.5	0.3	5.55112e-17	1.75285e-08	1.75285e-08	2.198	4.2516	2.0536
Additive	4	0.5	0.4	0	8.27089e-08	8.27089e-08	2.1964	4.0768	1.8804
Additive	4	0.5	0.5	0	3.54744e-08	3.54744e-08	2.2438	4.2653	2.0215
Additive	4	0.5	0.6	0	6.50892e-08	6.50892e-08	2.2217	4.2955	2.0738
Additive	4	0.5	0.7	2.22045e-16	2.72164e-08	2.72164e-08	2.2247	4.4872	2.2625
Additive	5	0.1	0.3	1.11022e-16		-1.11022e-16	5.1094	10.2953	5.1859
Additive	5	0.1	0.6	2.22045e-16		-2.22045e-16	5.1057	10.1394	5.0337
Additive	5	0.2	0.1	5.55112e-17	1.24085e-05	1.24085e-05	5.4063	8.731	3.3247
Additive	5	0.2	0.2	2.77556e-17	1.64984e-05	1.64984e-05	5.3919	8.6536	3.2617
Additive	5	0.2	0.3	0	7.88591e-05	7.88591e-05	5.3856	8.6419	3.2563
Additive	5	0.2	0.8	0		0	5.4691	8.5569	3.0878
Additive	5	0.3	0.1	0	7.30745e-07	7.30745e-07	5.6757	10.0641	4.3884
Additive	5	0.3	0.2	2.77556e-17	2.47835e-07	2.47835e-07	5.7184	9.6236	3.9052
Additive	5	0.3	0.3	5.55112e-17	9.47593e-06	9.47593e-06	5.7462	9.579	3.8328
Additive	5	0.3	0.7	1.11022e-16		-1.11022e-16	5.7359	10.5246	4.7887
Additive	5	0.4	0.1	1.38778e-17	6.89605e-08	6.89605e-08	5.895	8.8042	2.9092
Additive	5	0.4	0.2	2.77556e-17	9.33282e-08	9.33282e-08	5.8828	8.801	2.9182
Additive	5	0.4	0.3	5.55112e-17	6.00238e-07	6.00238e-07	5.8574	8.9247	3.0673
Additive	5	0.5	0.1	2.77556e-17	0	-2.77556e-17	3.5546	7.8883	4.3337
Additive	5	0.5	0.2	1.66533e-16	2.66117e-08	2.66117e-08	3.5318	7.7109	4.1791
Additive	5	0.5	0.3	5.55112e-17	2.11471e-08	2.11471e-08	3.5221	8.1292	4.6071
Additive	5	0.5	0.4	1.11022e-16	2.24546e-08	2.24546e-08	3.5708	8.3137	4.7429
Additive	6	0.2	0.1	2.77556e-17	0.000356393	0.000356393	11.6561	22.8392	11.1831
Additive	6	0.3	0.1	5.55112e-17	1.3947e-05	1.3947e-05	11.9493	27.8159	15.8666
Additive	6	0.3	0.2	0	0.000754723	0.000754723	12.0616	26.3087	14.2471
Additive	6	0.4	0.1	1.38778e-17	1.88918e-07	1.88918e-07	12.3887	22.5971	10.2084
Additive	6	0.4	0.2	2.77556e-17	1.32957e-06	1.32957e-06	12.4622	23.0483	10.5861
Additive	6	0.5	0.1	8.32667e-17	7.30425e-09	7.30425e-09	7.474	14.856	7.382
Additive	6	0.5	0.2	8.32667e-17	2.47132e-07	2.47132e-07	7.4652	15.0498	7.5846
Additive	6	0.5	0.3	3.88578e-16	6.36907e-07	6.36907e-07	7.5021	15.9091	8.407
Additive	6	0.5	0.4	1.11022e-16	2.26299e-06	2.26299e-06	7.49	15.2137	7.7237
Additive	7	0.3	0.1	5.55112e-17	0.00860065	0.00860065	25.4143	61.0811	35.6668
Additive	7	0.4	0.1	0	1.69002e-06	1.69002e-06	26.2969	51.8174	25.5205
Additive	7	0.5	0.1	1.38778e-17	4.94665e-08	4.94665e-08	15.7436	38.0945	22.3509
Multiplicative	2	0.1	0.1	0	2.36908e-07	2.36908e-07	0.6823	2.8435	2.1612
Multiplicative	2	0.1	0.2	2.77556e-17	1.7848e-06	1.7848e-06	0.6882	0.658	-0.0302
Multiplicative	2	0.1	0.3	1.66533e-16	4.69271e-07	4.69271e-07	0.7336	1.0807	0.3471
Multiplicative	2	0.1	0.4	1.11022e-16	4.84281e-06	4.84281e-06	0.6834	1.0706	0.3872
Multiplicative	2	0.1	0.5	1.11022e-16	4.16516e-06	4.16516e-06	0.6799	1.4366	0.7567
Multiplicative	2	0.1	0.6	1.11022e-16	1.60961e-05	1.60961e-05	0.7382	0.9757	0.2375
Multiplicative	2	0.1	0.7	1.11022e-16	8.76083e-06	8.76083e-06	0.6817	0.9756	0.2939
Multiplicative	2	0.1	0.8	0	3.78773e-06	3.78773e-06	0.6825	1.0122	0.3297
Multiplicative	2	0.1	0.9	0	9.48294e-06	9.48294e-06	0.7434	0.9697	0.2263
Multiplicative	2	0.2	0.1	1.38778e-17	2.40687e-08	2.40687e-08	0.6581	1.2669	0.6088
Multiplicative	2	0.2	0.2	2.77556e-17	0	-2.77556e-17	0.6093	0.9533	0.344
Multiplicative	2	0.2	0.3	5.55112e-17	1.20421e-07	1.20421e-07	0.6084	1.316	0.7076
Multiplicative	2	0.2	0.4	0	9.33486e-08	9.33486e-08	0.6349	0.9665	0.3316
Multiplicative	2	0.2	0.5	1.11022e-16	3.89489e-07	3.89489e-07	0.6296	0.6639	0.0343
Multiplicative	2	0.2	0.6	0	9.68275e-07	9.68275e-07	0.6294	0.9798	0.3504
Multiplicative	2	0.2	0.7	2.22045e-16	1.11494e-06	1.11494e-06	0.6365	0.6796	0.0431
Multiplicative	2	0.2	0.8	1.11022e-16	8.65636e-07	8.65636e-07	0.6315	1.2908	0.6593
Multiplicative	2	0.2	0.9	0	2.43584e-07	2.43584e-07	0.6244	1.2735	0.6491
Multiplicative	2	0.3	0.1	0	0	0	0.7998	0.9756	0.1758
Multiplicative	2	0.3	0.2	5.55112e-17	1.69141e-08	1.69141e-08	0.8489	0.9522	0.1033
Multiplicative	2	0.3	0.3	0	2.21435e-08	2.21435e-08	0.7933	0.6588	-0.1345
Multiplicative	2	0.3	0.4	1.11022e-16	5.57215e-08	5.57215e-08	0.7332	1.3009	0.5677
Multiplicative	2	0.3	0.5	2.77556e-16	9.49387e-08	9.49387e-08	0.7451	0.7074	-0.0377
Multiplicative	2	0.3	0.6	1.11022e-16	1.79541e-07	1.79541e-07	0.7362	0.9694	0.2332
Multiplicative	2	0.3	0.7	0	7.70156e-08	7.70156e-08	0.8027	1.3273	0.5246
Multiplicative	2	0.3	0.8	0	1.7391e-07	1.7391e-07	0.7344	0.7336	-0.0008
Multiplicative	2	0.3	0.9	2.22045e-16	4.36159e-07	4.36159e-07	0.7167	0.979	0.2623
Multiplicative	2	0.4	0.1	0	0	0	0.7598	1.0089	0.2491
Multiplicative	2	0.4	0.2	5.55112e-17	0	-5.55112e-17	0.7119	0.697	-0.0149
Multiplicative	2	0.4	0.3	5.55112e-17	1.51626e-08	1.51626e-08	0.7559	0.9604	0.2045
Multiplicative	2	0.4	0.4	5.55112e-17	1.20411e-08	1.20411e-08	0.6951	0.6971	0.002
Multiplicative	2	0.4	0.5	1.11022e-16	0	-1.11022e-16	0.6995	0.916	0.2165
Multiplicative	2	0.4	0.6	2.22045e-16	1.25462e-08	1.25462e-08	0.7108	0.6607	-0.0501
Multiplicative	2	0.4	0.7	4.44089e-16	1.62085e-08	1.62085e-08	0.6449	1.2592	0.6143
Multiplicative	2	0.4	0.8	0	1.00545e-07	1.00545e-07	0.65	0.9962	0.3462
Multiplicative	2	0.4	0.9	0	4.07773e-09	4.07773e-09	0.7071	0.6578	-0.0493
Multiplicative	2	0.5	0.1	4.16334e-17	0	-4.16334e-17	0.6283	1.2796	0.6513
Multiplicative	2	0.5	0.2	2.77556e-17	0	-2.77556e-17	0.6259	0.6114	-0.0145
Multiplicative	2	0.5	0.3	1.11022e-16	4.88244e-09	4.88244e-09	0.6246	0.6202	-0.0044
Multiplicative	2	0.5	0.4	1.11022e-16	0	-1.11022e-16	0.6347	0.9273	0.2926
Multiplicative	2	0.5	0.5	1.11022e-16	0	-1.11022e-16	0.6754	0.9548	0.2794
Multiplicative	2	0.5	0.6	1.11022e-16	1.67257e-08	1.67257e-08	0.6209	0.9079	0.287
Multiplicative	2	0.5	0.7	1.11022e-16	1.82133e-08	1.82133e-08	0.5731	0.6281	0.055
Multiplicative	2	0.5	0.8	3.33067e-16	7.62559e-09	7.62559e-09	0.6257	0.6495	0.0238
Multiplicative	2	0.5	0.9	3.33067e-16	1.21371e-08	1.21371e-08	0.5658	1.2776	0.7118
Multiplicative	3	0.1	0.1	1.249e-16	2.13233e-05	2.13233e-05	1.6823	5.878	4.1957
Multiplicative	3	0.1	0.2	1.11022e-16	0.000168381	0.000168381	1.6316	3.8223	2.1907
Multiplicative	3	0.1	0.3	5.55112e-17	5.37855e-05	5.37855e-05	1.645	3.866	2.221
Multiplicative	3	0.1	0.4	0	0.000734032	0.000734032	1.7281	3.5356	1.8075
Multiplicative	3	0.1	0.5	1.11022e-16	0.000750865	0.000750865	1.7276	3.0192	1.2916
Multiplicative	3	0.1	0.6	1.11022e-16	0.000675027	0.000675027	1.6227	3.8289	2.2062
Multiplicative	3	0.1	0.7	4.44089e-16	2.52546e-05	2.52546e-05	1.6939	3.9481	2.2542
Multiplicative	3	0.1	0.8	0	0.000680868	0.000680868	1.6802	3.9458	2.2656
Multiplicative	3	0.1	0.9	7.77156e-16	0.00239958	0.00239958	1.6523	3.6396	1.9873
Multiplicative	3	0.2	0.1	8.32667e-17	5.20571e-07	5.20571e-07	1.5947	3.4207	1.826
Multiplicative	3	0.2	0.2	1.38778e-16	1.49467e-07	1.49467e-07	1.6258	3.3753	1.7495
Multiplicative	3	0.2	0.3	0	3.58804e-06	3.58804e-06	1.5759	3.5426	1.9667
Multiplicative	3	0.2	0.4	5.55112e-17	8.35122e-08	8.35122e-08	1.586	3.5009	1.9149
Multiplicative	3	0.2	0.5	2.22045e-16	6.80019e-06	6.80019e-06	1.6398	3.0757	1.4359
Multiplicative	3	0.2	0.6	1.11022e-16	1.86571e-05	1.86571e-05	1.5631	3.2138	1.6507
Multiplicative	3	0.2	0.7	1.11022e-16	1.57457e-05	1.57457e-05	1.5968	3.215	1.6182
Multiplicative	3	0.2	0.8	2.22045e-16	4.02159e-06	4.02159e-06	1.6254	2.757	1.1316
Multiplicative	3	0.2	0.9	2.22045e-16	3.84311e-07	3.84311e-07	1.6047	2.9259	1.3212
Multiplicative	3	0.3	0.1	1.38778e-17	4.38091e-08	4.38091e-08	1.7549	4.1028	2.3479
Multiplicative	3	0.3	0.2	2.77556e-17	1.98655e-07	1.98655e-07	1.8064	3.3289	1.5225
Multiplicative	3	0.3	0.3	0	4.78409e-07	4.78409e-07	1.8147	3.816	2.0013
Multiplicative	3	0.3	0.4	0	2.93451e-07	2.93451e-07	1.8276	3.7719	1.9443
Multiplicative	3	0.3	0.5	2.22045e-16	1.03845e-06	1.03845e-06	1.8053	3.585	1.7797
Multiplicative	3	0.3	0.6	0	8.85244e-07	8.85244e-07	1.7434	3.4327	1.6893
Multiplicative	3	0.3	0.7	1.11022e-16	8.61234e-09	8.61234e-09	1.8709	3.8108	1.9399
Multiplicative	3	0.3	0.8	3.33067e-16	2.70558e-06	2.70558e-06	1.8096	3.862	2.0524
Multiplicative	3	0.3	0.9	0	3.83659e-06	3.83659e-06	1.7384	3.5894	1.851
Multiplicative	3	0.4	0.1	4.16334e-17	0	-4.16334e-17	1.6813	2.9614	1.2801
Multiplicative	3	0.4	0.2	1.11022e-16	3.4381e-08	3.4381e-08	1.6182	3.5902	1.972
Multiplicative	3	0.4	0.3	1.11022e-16	1.68288e-08	1.68288e-08	1.6597	3.4271	1.7674
Multiplicative	3	0.4	0.4	1.11022e-16	1.58443e-08	1.58443e-08	1.6462	3.4911	1.8449
Multiplicative	3	0.4	0.5	2.22045e-16	1.63005e-07	1.63005e-07	1.5847	3.5449	1.9602
Multiplicative	3	0.4	0.6	4.44089e-16	2.62623e-07	2.62623e-07	1.6164	3.6734	2.057
Multiplicative	3	0.4	0.7	0	5.70246e-08	5.70246e-08	1.6522	3.6295	1.9773
Multiplicative	3	0.4	0.8	1.11022e-16	0	-1.11022e-16	1.5858	3.4773	1.8915
Multiplicative	3	0.4	0.9	3.33067e-16	3.52127e-07	3.52127e-07	1.6046	3.7354	2.1308
Multiplicative	3	0.5	0.1	4.16334e-17	0	-4.16334e-17	1.4649	1.9549	0.49
Multiplicative	3	0.5	0.2	2.77556e-17	0	-2.77556e-17	1.4416	2.5944	1.1528
Multiplicative	3	0.5	0.3	0	1.39172e-08	1.39172e-08	1.3342	2.4694	1.1352
Multiplicative	3	0.5	0.4	5.55112e-17	2.03319e-08	2.03319e-08	1.3135	3.1804	1.8669
Multiplicative	3	0.5	0.5	2.22045e-16	0	-2.22045e-16	1.3671	3.3697	2.0026
Multiplicative	3	0.5	0.6	3.33067e-16	0	-3.33067e-16	1.2967	2.6448	1.3481
Multiplicative	3	0.5	0.7	2.22045e-16	3.10465e-08	3.10465e-08	1.3324	3.0619	1.7295
Multiplicative	3	0.5	0.8	0	1.91311e-08	1.91311e-08	1.3611	2.6915	1.3304
Multiplicative	3	0.5	0.9	3.33067e-16	7.97119e-08	7.97119e-08	1.3333	2.8253	1.492
Multiplicative	4	0.1	0.1	8.32667e-17	0.000615094	0.000615094	4.6527	83.1817	78.529
Multiplicative	4	0.1	0.2	8.32667e-17	0.0013851	0.0013851	4.4135	73.0813	68.6678
Multiplicative	4	0.1	0.3	1.11022e-16	0.0306645	0.0306645	4.5163	82.4258	77.9095
Multiplicative	4	0.1	0.4	1.11022e-16	0.0953975	0.0953975	4.5129	82.5251	78.0122
Multiplicative	4	0.1	0.5	1.11022e-16	0.00329163	0.00329163	4.6173	76.0898	71.4725
Multiplicative	4	0.1	0.6	2.22045e-16	0.102409	0.102409	4.46	80.6481	76.1881
Multiplicative	4	0.1	0.7	4.44089e-16	0.292165	0.292165	4.6818	86.4889	81.8071
Multiplicative	4	0.1	0.8	3.33067e-16	0.194045	0.194045	4.392	81.9379	77.5459
Multiplicative	4	0.1	0.9	8.88178e-16	0.0970425	0.0970425	4.4945	86.4017	81.9072
Multiplicative	4	0.2	0.1	1.38778e-17	8.52677e-06	8.52677e-06	4.2219	45.3661	41.1442
Multiplicative	4	0.2	0.2	0	4.75461e-05	4.75461e-05	4.2028	50.6762	46.4734
Multiplicative	4	0.2	0.3	3.88578e-16	3.57343e-05	3.57343e-05	4.2711	53.1901	48.919
Multiplicative	4	0.2	0.4	1.66533e-16	0.000115756	0.000115756	4.3667	51.587	47.2203
Multiplicative	4	0.2	0.5	3.88578e-16	0.0001176	0.0001176	4.2564	47.1712	42.9148
Multiplicative	4	0.2	0.6	3.33067e-16	4.22181e-05	4.22181e-05	4.2404	53.4104	49.17
Multiplicative	4	0.2	0.7	9.99201e-16	0.000278445	0.000278445	4.3837	54.3586	49.9749
Multiplicative	4	0.2	0.8	2.22045e-16	0.00040441	0.00040441	4.1745	52.1618	47.9873
Multiplicative	4	0.2	0.9	4.44089e-16	0.00154803	0.00154803	4.4214	55.1526	50.7312
Multiplicative	4	0.3	0.1	1.38778e-17	4.74582e-07	4.74582e-07	5.0131	78.4073	73.3942
Multiplicative	4	0.3	0.2	5.55112e-17	2.35315e-07	2.35315e-07	4.859	73.0456	68.1866
Multiplicative	4	0.3	0.3	5.55112e-17	2.52557e-06	2.52557e-06	5.1775	73.2529	68.0754
Multiplicative	4	0.3	0.4	2.22045e-16	1.00276e-05	1.00276e-05	4.9678	80.6149	75.6471
Multiplicative	4	0.3	0.5	4.44089e-16	7.69177e-06	7.69177e-06	4.9764	77.0036	72.0272
Multiplicative	4	0.3	0.6	3.33067e-16	4.50411e-06	4.50411e-06	4.8856	73.2905	68.4049
Multiplicative	4	0.3	0.7	0	2.55568e-05	2.55568e-05	4.9779	80.9964	76.0185
Multiplicative	4	0.3	0.8	1.11022e-16	1.26206e-05	1.26206e-05	4.8099	80.6664	75.8565
Multiplicative	4	0.3	0.9	1.11022e-16	2.8897e-05	2.8897e-05	4.8889	78.0354	73.1465
Multiplicative	4	0.4	0.1	1.38778e-17	3.19657e-08	3.19657e-08	4.6259	54.4246	49.7987
Multiplicative	4	0.4	0.2	5.55112e-17	2.58167e-08	2.58167e-08	4.6704	53.0835	48.4131
Multiplicative	4	0.4	0.3	5.55112e-17	4.27509e-08	4.27509e-08	4.6591	56.2706	51.6115
Multiplicative	4	0.4	0.4	1.66533e-16	9.67912e-07	9.67912e-07	4.6884	52.3858	47.6974
Multiplicative	4	0.4	0.5	2.22045e-16	1.07539e-06	1.07539e-06	4.7837	51.4935	46.7098
Multiplicative	4	0.4	0.6	1.11022e-16	1.91011e-06	1.91011e-06	4.6805	55.0632	50.3827
Multiplicative	4	0.4	0.7	1.11022e-16	2.86698e-07	2.86698e-07	4.5795	56.7896	52.2101
Multiplicative	4	0.4	0.8	1.11022e-16	3.06419e-06	3.06419e-06	4.7971	51.3273	46.5302
Multiplicative	4	0.4	0.9	4.44089e-16	6.92189e-07	6.92189e-07	4.6283	58.1326	53.5043
Multiplicative	4	0.5	0.1	9.71445e-17	5.21431e-09	5.21431e-09	3.9769	26.9515	22.9746
Multiplicative	4	0.5	0.2	5.55112e-17	1.80728e-08	1.80728e-08	3.8155	25.8389	22.0234
Multiplicative	4	0.5	0.3	2.22045e-16	3.60478e-08	3.60478e-08	3.8654	27.2159	23.3505
Multiplicative	4	0.5	0.4	1.66533e-16	2.61033e-08	2.61033e-08	3.8046	25.6334	21.8288
Multiplicative	4	0.5	0.5	1.11022e-16	2.21941e-07	2.21941e-07	4.0517	25.508	21.4563
Multiplicative	4	0.5	0.6	2.22045e-16	2.3524e-07	2.3524e-07	3.8096	27.1416	23.332
Multiplicative	4	0.5	0.7	2.22045e-16	2.77763e-07	2.77763e-07	4.0461	28.3365	24.2904
Multiplicative	4	0.5	0.8	0	3.61571e-07	3.61571e-07	3.8928	28.2529	24.3601
Multiplicative	4	0.5	0.9	1.11022e-16	1.25071e-07	1.25071e-07	3.8701	28.9646	25.0945
Multiplicative	5	0.5	0.1	2.35922e-16	2.5873e-08	2.5873e-08	15.5421	1616.16	1600.62
Multiplicative	5	0.5	0.2	1.94289e-16	3.76565e-08	3.76565e-08	15.6386	1214.67	1199.03
Multiplicative	5	0.5	0.3	2.22045e-16	4.67311e-08	4.67311e-08	15.3965	1755.11	1739.71
Multiplicative	5	0.5	0.4	0	5.66116e-08	5.66116e-08	15.8413	1616.48	1600.64
Multiplicative	5	0.5	0.5	2.22045e-16	6.62681e-07	6.62681e-07	15.4516	1414.28	1398.83
Multiplicative	5	0.5	0.6	1.11022e-16	1.17934e-07	1.17934e-07	14.986	1519.39	1504.4
Multiplicative	5	0.5	0.7	1.11022e-16	1.6828e-06	1.6828e-06	16.2005	1884.17	1867.96
Multiplicative	5	0.5	0.9	4.44089e-16	1.49553e-06	1.49553e-06	15.7171	1855.67	1839.95
Threshold	2	0.1	0.1	2.77556e-17	0	-2.77556e-17	0.1879	0.5494	0.3615
Threshold	2	0.1	0.2	0	0	0	0.1866	0.2184	0.0318
Threshold	2	0.1	0.3	0	1.25152e-08	1.25152e-08	0.1883	0.764	0.5757
Threshold	2	0.1	0.4	5.55112e-17	0	-5.55112e-17	0.2006	0.7278	0.5272
Threshold	2	0.1	0.5	0	2.45392e-08	2.45392e-08	0.2005	0.7259	0.5254
Threshold	2	0.1	0.6	1.11022e-16	4.33887e-08	4.33887e-08	0.1998	0.2113	0.0115
Threshold	2	0.1	0.7	1.11022e-16	5.13334e-09	5.13333e-09	0.1988	0.7466	0.5478
Threshold	2	0.1	0.8	0	3.80489e-08	3.80489e-08	0.1878	0.2257	0.0379
Threshold	2	0.1	0.9	1.11022e-16	8.19732e-08	8.19732e-08	0.1879	0.7251	0.5372
Threshold	2	0.2	0.1	1.38778e-17	0	-1.38778e-17	0.1369	0.3716	0.2347
Threshold	2	0.2	0.2	2.77556e-17	0	-2.77556e-17	0.1379	0.2242	0.0863
Threshold	2	0.2	0.3	5.55112e-17	0	-5.55112e-17	0.1378	0.6935	0.5557
Threshold	2	0.2	0.4	5.55112e-17	7.99806e-09	7.99806e-09	0.1372	0.7129	0.5757
Threshold	2	0.2	0.5	1.11022e-16	0	-1.11022e-16	0.1403	0.2125	0.0722
Threshold	2	0.2	0.6	1.11022e-16	0	-1.11022e-16	0.1405	0.2067	0.0662
Threshold	2	0.2	0.7	1.11022e-16	7.99085e-09	7.99085e-09	0.1382	0.2062	0.068
Threshold	2	0.2	0.8	0	2.53282e-08	2.53282e-08	0.1385	0.2165	0.078
Threshold	2	0.2	0.9	1.11022e-16	2.31283e-08	2.31283e-08	0.1365	0.6743	0.5378
Threshold	2	0.3	0.1	0	0	0	0.24	0.2351	-0.0049
Threshold	2	0.3	0.2	5.55112e-17	0	-5.55112e-17	0.1997	0.6897	0.49
Threshold	2	0.3	0.3	1.11022e-16	0	-1.11022e-16	0.1998	0.2125	0.0127
Threshold	2	0.3	0.4	1.11022e-16	0	-1.11022e-16	0.199	0.6757	0.4767
Threshold	2	0.3	0.5	0	0	0	0.1995	0.227	0.0275
Threshold	2	0.3	0.6	1.11022e-16	8.69534e-09	8.69534e-09	0.198	0.6723	0.4743
Threshold	2	0.3	0.7	1.11022e-16	5.88443e-09	5.88443e-09	0.1987	0.6887	0.49
Threshold	2	0.3	0.8	3.33067e-16	1.34371e-08	1.34371e-08	0.1991	0.6713	0.4722
Threshold	2	0.3	0.9	1.11022e-16	0	-1.11022e-16	0.1992	0.2101	0.0109
Threshold	2	0.4	0.1	1.11022e-16	0	-1.11022e-16	0.1446	0.2376	0.093
Threshold	2	0.4	0.2	0	0	0	0.145	0.233	0.088
Threshold	2	0.4	0.3	5.55112e-17	0	-5.55112e-17	0.1435	0.2128	0.0693
Threshold	2	0.4	0.4	2.22045e-16	0	-2.22045e-16	0.1444	0.6671	0.5227
Threshold	2	0.4	0.5	0	0	0	0.1441	0.7006	0.5565
Threshold	2	0.4	0.6	0	0	0	0.1434	0.6662	0.5228
Threshold	2	0.4	0.7	0	7.76914e-09	7.76914e-09	0.1431	0.6685	0.5254
Threshold	2	0.4	0.8	1.11022e-16	0	-1.11022e-16	0.1432	0.2197	0.0765
Threshold	2	0.4	0.9	0	4.11302e-09	4.11302e-09	0.1434	0.2101	0.0667
Threshold	2	0.5	0.1	0	0	0	0.1075	0.2201	0.1126
Threshold	2	0.5	0.2	2.77556e-17	0	-2.77556e-17	0.1066	0.7015	0.5949
Threshold	2	0.5	0.3	5.55112e-17	0	-5.55112e-17	0.1088	0.6731	0.5643
Threshold	2	0.5	0.4	5.55112e-17	0	-5.55112e-17	0.1087	0.2136	0.1049
Threshold	2	0.5	0.5	2.22045e-16	0	-2.22045e-16	0.1465	0.208	0.0615
Threshold	2	0.5	0.6	1.11022e-16	0	-1.11022e-16	0.1071	0.6712	0.5641
Threshold	2	0.5	0.7	1.11022e-16	5.79167e-09	5.79167e-09	0.1073	0.2124	0.1051
Threshold	2	0.5	0.8	2.22045e-16	0	-2.22045e-16	0.1082	0.2582	0.15
Threshold	2	0.5	0.9	6.66134e-16	0	-6.66134e-16	0.1065	0.2077	0.1012
Threshold	3	0.1	0.1	1.38778e-17	7.03128e-09	7.03128e-09	0.3821	0.3082	-0.0739
Threshold	3	0.1	0.2	2.77556e-17	2.19257e-08	2.19257e-08	0.3805	0.2821	-0.0984
Threshold	3	0.1	0.3	0	8.08326e-09	8.08326e-09	0.3786	0.698	0.3194
Threshold	3	0.1	0.4	5.55112e-17	1.13046e-07	1.13046e-07	0.3791	0.6931	0.314
Threshold	3	0.1	0.5	1.11022e-16	1.70283e-07	1.70283e-07	0.3787	0.7111	0.3324
Threshold	3	0.1	0.6	0	1.35711e-07	1.35711e-07	0.3792	0.2822	-0.097
Threshold	3	0.1	0.7	0	3.10792e-07	3.10792e-07	0.377	0.2827	-0.0943
Threshold	3	0.1	0.8	0	4.36851e-07	4.36851e-07	0.3778	0.7067	0.3289
Threshold	3	0.1	0.9	1.11022e-16	8.75307e-08	8.75307e-08	0.3785	0.2781	-0.1004
Threshold	3	0.2	0.1	1.38778e-17	0	-1.38778e-17	0.3004	0.293	-0.0074
Threshold	3	0.2	0.2	5.55112e-17	0	-5.55112e-17	0.3018	0.7195	0.4177
Threshold	3	0.2	0.3	5.55112e-17	3.43611e-09	3.43611e-09	0.3036	0.7078	0.4042
Threshold	3	0.2	0.4	5.55112e-17	1.75929e-08	1.75929e-08	0.3022	0.2822	-0.02
Threshold	3	0.2	0.5	5.55112e-17	0	-5.55112e-17	0.3023	0.6974	0.3951
Threshold	3	0.2	0.6	0	3.87135e-08	3.87135e-08	0.3092	0.2856	-0.0236
Threshold	3	0.2	0.7	2.22045e-16	8.70704e-09	8.70704e-09	0.3022	0.7296	0.4274
Threshold	3	0.2	0.8	0	0	0	0.3408	0.7076	0.3668
Threshold	3	0.2	0.9	0	8.31399e-08	8.31399e-08	0.3037	0.6952	0.3915
Threshold	3	0.3	0.1	0	0	0	0.4057	0.2883	-0.1174
Threshold	3	0.3	0.2	2.77556e-17	0	-2.77556e-17	0.409	0.2815	-0.1275
Threshold	3	0.3	0.3	5.55112e-17	0	-5.55112e-17	0.4059	0.7164	0.3105
Threshold	3	0.3	0.4	5.55112e-17	6.86997e-09	6.86997e-09	0.407	0.6963	0.2893
Threshold	3	0.3	0.5	5.55112e-17	0	-5.55112e-17	0.4072	0.277	-0.1302
Threshold	3	0.3	0.6	0	0	0	0.4058	0.2778	-0.128
Threshold	3	0.3	0.7	0	1.05174e-08	1.05174e-08	0.4047	0.7156	0.3109
Threshold	3	0.3	0.8	1.11022e-16	1.37823e-08	1.37823e-08	0.4049	0.7043	0.2994
Threshold	3	0.3	0.9	0	1.7324e-08	1.7324e-08	0.4057	0.2816	-0.1241
Threshold	3	0.4	0.1	0	0	0	0.3231	0.3048	-0.0183
Threshold	3	0.4	0.2	5.55112e-17	0	-5.55112e-17	0.3199	0.2845	-0.0354
Threshold	3	0.4	0.3	0	0	0	0.3194	0.7156	0.3962
Threshold	3	0.4	0.4	0	0	0	0.3191	0.705	0.3859
Threshold	3	0.4	0.5	5.55112e-17	0	-5.55112e-17	0.3205	0.2912	-0.0293
Threshold	3	0.4	0.6	0	0	0	0.3188	0.704	0.3852
Threshold	3	0.4	0.7	1.11022e-16	9.52583e-09	9.52583e-09	0.319	0.2818	-0.0372
Threshold	3	0.4	0.8	1.11022e-16	1.24535e-08	1.24535e-08	0.3192	0.29	-0.0292
Threshold	3	0.4	0.9	0	1.38315e-08	1.38315e-08	0.3519	0.7385	0.3866
Threshold	3	0.5	0.1	8.32667e-17	0	-8.32667e-17	0.1265	0.3052	0.1787
Threshold	3	0.5	0.2	2.77556e-17	0	-2.77556e-17	0.1257	0.2814	0.1557
Threshold	3	0.5	0.3	1.11022e-16	0	-1.11022e-16	0.1258	0.6973	0.5715
Threshold	3	0.5	0.4	1.11022e-16	0	-1.11022e-16	0.1269	0.2821	0.1552
Threshold	3	0.5	0.5	5.55112e-17	0	-5.55112e-17	0.1266	0.3029	0.1763
Threshold	3	0.5	0.6	3.33067e-16	0	-3.33067e-16	0.1268	0.7019	0.5751
Threshold	3	0.5	0.7	3.33067e-16	4.25527e-09	4.25527e-09	0.1266	0.2824	0.1558
Threshold	3	0.5	0.8	2.22045e-16	0	-2.22045e-16	0.1255	0.2815	0.156
Threshold	3	0.5	0.9	0	0	0	0.125	0.7009	0.5759
Threshold	4	0.1	0.1	0	1.61746e-08	1.61746e-08	0.812	0.5215	-0.2905
Threshold	4	0.1	0.2	1.11022e-16	8.63217e-08	8.63217e-08	0.821	0.892	0.071
Threshold	4	0.1	0.3	5.55112e-17	3.30649e-07	3.30649e-07	0.8084	0.907	0.0986
Threshold	4	0.1	0.4	1.66533e-16	1.42196e-07	1.42196e-07	0.8171	0.8885	0.0714
Threshold	4	0.1	0.5	1.11022e-16	7.41283e-07	7.41283e-07	0.8078	0.5091	-0.2987
Threshold	4	0.1	0.6	0	6.90938e-07	6.90938e-07	0.8103	0.8951	0.0848
Threshold	4	0.1	0.7	1.11022e-16	1.20356e-06	1.20356e-06	0.8126	0.4891	-0.3235
Threshold	4	0.1	0.8	0	1.77533e-06	1.77533e-06	0.8181	0.9192	0.1011
Threshold	4	0.1	0.9	0	9.12595e-08	9.12595e-08	0.8427	0.4974	-0.3453
Threshold	4	0.2	0.1	1.38778e-17	0	-1.38778e-17	0.5959	0.5044	-0.0915
Threshold	4	0.2	0.2	0	0	0	0.5975	0.9137	0.3162
Threshold	4	0.2	0.3	5.55112e-17	1.59659e-08	1.59659e-08	0.5965	0.9001	0.3036
Threshold	4	0.2	0.4	0	6.98738e-09	6.98738e-09	0.5937	0.4954	-0.0983
Threshold	4	0.2	0.5	1.11022e-16	0	-1.11022e-16	0.5965	0.9263	0.3298
Threshold	4	0.2	0.6	1.11022e-16	9.30218e-08	9.30218e-08	0.5977	0.9072	0.3095
Threshold	4	0.2	0.7	2.22045e-16	5.00843e-08	5.00843e-08	0.5965	0.8998	0.3033
Threshold	4	0.2	0.8	0	6.8807e-08	6.8807e-08	0.596	0.9196	0.3236
Threshold	4	0.2	0.9	2.22045e-16	1.76002e-07	1.76002e-07	0.5947	0.8957	0.301
Threshold	4	0.3	0.1	0	0	0	0.994	0.506	-0.488
Threshold	4	0.3	0.2	0	0	0	0.9423	0.5001	-0.4422
Threshold	4	0.3	0.3	0	7.7015e-09	7.7015e-09	0.9437	0.9014	-0.0423
Threshold	4	0.3	0.4	0	0	0	0.9459	0.4971	-0.4488
Threshold	4	0.3	0.5	0	2.04119e-08	2.04119e-08	0.9479	0.9337	-0.0142
Threshold	4	0.3	0.6	1.11022e-16	1.18085e-08	1.18085e-08	0.9481	0.499	-0.4491
Threshold	4	0.3	0.7	1.11022e-16	5.72538e-09	5.72538e-09	0.9431	0.4943	-0.4488
Threshold	4	0.3	0.8	0	0	0	0.9743	0.5236	-0.4507
Threshold	4	0.3	0.9	3.33067e-16	2.51886e-08	2.51886e-08	0.9482	0.4967	-0.4515
Threshold	4	0.4	0.1	2.77556e-17	0	-2.77556e-17	0.6744	0.5168	-0.1576
Threshold	4	0.4	0.2	5.55112e-17	0	-5.55112e-17	0.6727	0.9115	0.2388
Threshold	4	0.4	0.3	5.55112e-17	4.31588e-09	4.31588e-09	0.6746	0.8999	0.2253
Threshold	4	0.4	0.4	1.11022e-16	0	-1.11022e-16	0.6733	0.8914	0.2181
Threshold	4	0.4	0.5	1.11022e-16	0	-1.11022e-16	0.6697	0.9327	0.263
Threshold	4	0.4	0.6	1.11022e-16	0	-1.11022e-16	0.6706	0.8947	0.2241
Threshold	4	0.4	0.7	0	5.89219e-09	5.89219e-09	0.6677	0.4879	-0.1798
Threshold	4	0.4	0.8	0	7.85283e-09	7.85283e-09	0.6725	0.5265	-0.146
Threshold	4	0.4	0.9	0	0	0	0.6695	0.505	-0.1645
Threshold	4	0.5	0.1	9.71445e-17	0	-9.71445e-17	0.1748	0.4997	0.3249
Threshold	4	0.5	0.2	2.77556e-17	0	-2.77556e-17	0.175	0.9092	0.7342
Threshold	4	0.5	0.3	5.55112e-17	0	-5.55112e-17	0.1747	0.8975	0.7228
Threshold	4	0.5	0.4	5.55112e-17	0	-5.55112e-17	0.176	0.4928	0.3168
Threshold	4	0.5	0.5	1.11022e-16	0	-1.11022e-16	0.1783	0.9292	0.7509
Threshold	4	0.5	0.6	0	0	0	0.2036	0.899	0.6954
Threshold	4	0.5	0.7	0	0	0	0.1759	0.8941	0.7182
Threshold	4	0.5	0.8	2.22045e-16	0	-2.22045e-16	0.1747	0.9081	0.7334
Threshold	4	0.5	0.9	3.33067e-16	1.13867e-08	1.13867e-08	0.1746	0.898	0.7234
Threshold	5	0.1	0.1	0	1.61404e-07	1.61404e-07	1.9956	1.9907	-0.0049
Threshold	5	0.1	0.2	2.77556e-17	6.4741e-08	6.4741e-08	1.9955	2.3929	0.3974
Threshold	5	0.1	0.3	0	1.02749e-06	1.02749e-06	1.9982	2.3591	0.3609
Threshold	5	0.1	0.4	0	1.97086e-06	1.97086e-06	2.0001	2.3218	0.3217
Threshold	5	0.1	0.5	2.22045e-16	1.40965e-06	1.40965e-06	2.0037	2.3511	0.3474
Threshold	5	0.1	0.6	0	5.7855e-06	5.7855e-06	2.01	2.3547	0.3447
Threshold	5	0.1	0.7	1.11022e-16	5.40628e-06	5.40628e-06	1.9967	1.9205	-0.0762
Threshold	5	0.1	0.8	1.11022e-16	3.50704e-06	3.50704e-06	1.9921	2.3417	0.3496
Threshold	5	0.1	0.9	3.33067e-16	4.75741e-06	4.75741e-06	2.0041	1.9229	-0.0812
Threshold	5	0.2	0.1	2.77556e-17	8.8499e-09	8.8499e-09	2.1919	1.9444	-0.2475
Threshold	5	0.2	0.2	5.55112e-17	0	-5.55112e-17	2.2123	1.9296	-0.2827
Threshold	5	0.2	0.3	5.55112e-17	5.70982e-08	5.70982e-08	2.2009	2.3237	0.1228
Threshold	5	0.2	0.4	0	6.07061e-08	6.07061e-08	2.188	1.9224	-0.2656
Threshold	5	0.2	0.5	1.11022e-16	1.77397e-07	1.77397e-07	2.1925	2.3447	0.1522
Threshold	5	0.2	0.6	1.11022e-16	2.42914e-07	2.42914e-07	2.1802	2.3321	0.1519
Threshold	5	0.2	0.7	1.11022e-16	4.01468e-08	4.01468e-08	2.1945	1.9263	-0.2682
Threshold	5	0.2	0.8	1.11022e-16	2.91957e-07	2.91957e-07	2.18	2.3257	0.1457
Threshold	5	0.2	0.9	1.11022e-16	6.27038e-07	6.27038e-07	2.1882	1.9295	-0.2587
Threshold	5	0.3	0.1	5.55112e-17	0	-5.55112e-17	2.3382	1.9525	-0.3857
Threshold	5	0.3	0.2	5.55112e-17	0	-5.55112e-17	2.3412	1.9481	-0.3931
Threshold	5	0.3	0.3	5.55112e-17	5.39386e-09	5.39386e-09	2.3396	2.3478	0.0082
Threshold	5	0.3	0.4	5.55112e-17	1.11843e-08	1.11843e-08	2.3297	2.3604	0.0307
Threshold	5	0.3	0.5	0	2.83596e-08	2.83596e-08	2.3401	2.3643	0.0242
Threshold	5	0.3	0.6	1.11022e-16	2.18774e-08	2.18774e-08	2.3234	2.3768	0.0534
Threshold	5	0.3	0.7	0	4.58355e-08	4.58355e-08	2.3756	2.3741	-0.0015
Threshold	5	0.3	0.8	1.11022e-16	7.48811e-08	7.48811e-08	2.3246	1.9537	-0.3709
Threshold	5	0.3	0.9	0	8.1152e-08	8.1152e-08	2.3337	1.9544	-0.3793
Threshold	5	0.4	0.1	1.38778e-17	0	-1.38778e-17	2.4426	1.9791	-0.4635
Threshold	5	0.4	0.2	2.77556e-17	0	-2.77556e-17	2.4314	2.3429	-0.0885
Threshold	5	0.4	0.3	5.55112e-17	4.43604e-09	4.43604e-09	2.4474	1.9539	-0.4935
Threshold	5	0.4	0.4	5.55112e-17	0	-5.55112e-17	2.4538	2.3333	-0.1205
Threshold	5	0.4	0.5	1.11022e-16	0	-1.11022e-16	2.435	2.3587	-0.0763
Threshold	5	0.4	0.6	1.11022e-16	1.02627e-08	1.02627e-08	2.4289	1.9535	-0.4754
Threshold	5	0.4	0.7	1.11022e-16	2.0012e-08	2.0012e-08	2.4451	1.9475	-0.4976
Threshold	5	0.4	0.8	1.11022e-16	2.00066e-08	2.00066e-08	2.4379	1.938	-0.4999
Threshold	5	0.4	0.9	0	2.44359e-08	2.44359e-08	2.44	2.3507	-0.0893
Threshold	5	0.5	0.1	0	0	0	0.3955	1.9512	1.5557
Threshold	5	0.5	0.2	8.32667e-17	0	-8.32667e-17	0.4204	2.3534	1.933
Threshold	5	0.5	0.3	5.55112e-17	4.16625e-09	4.16625e-09	0.3938	1.934	1.5402
Threshold	5	0.5	0.4	5.55112e-17	0	-5.55112e-17	0.3958	1.9294	1.5336
Threshold	5	0.5	0.5	0	0	0	0.394	2.3328	1.9388
Threshold	5	0.5	0.6	2.22045e-16	0	-2.22045e-16	0.3963	2.3441	1.9478
Threshold	5	0.5	0.7	2.22045e-16	8.05466e-09	8.05466e-09	0.4003	1.9508	1.5505
Threshold	5	0.5	0.8	0	7.60971e-09	7.60971e-09	0.3986	2.345	1.9464
Threshold	5	0.5	0.9	1.11022e-16	0	-1.11022e-16	0.3944	2.3408	1.9464
Threshold	6	0.1	0.1	1.38778e-17	7.92748e-07	7.92748e-07	4.7809	4.3096	-0.4713
Threshold	6	0.1	0.2	0	1.60105e-06	1.60105e-06	4.7825	4.6686	-0.1139
Threshold	6	0.1	0.3	0	3.20197e-06	3.20197e-06	4.7599	4.2989	-0.461
Threshold	6	0.1	0.4	5.55112e-17	1.30683e-05	1.30683e-05	4.7453	4.2711	-0.4742
Threshold	6	0.1	0.5	1.11022e-16	1.94931e-05	1.94931e-05	4.762	4.664	-0.098
Threshold	6	0.1	0.6	1.11022e-16	2.24765e-05	2.24765e-05	4.7918	4.6576	-0.1342
Threshold	6	0.1	0.7	1.11022e-16	2.20187e-05	2.20187e-05	4.7694	4.2732	-0.4962
Threshold	6	0.1	0.8	2.22045e-16	1.81199e-05	1.81199e-05	4.7906	4.2583	-0.5323
Threshold	6	0.1	0.9	0	4.66088e-05	4.66088e-05	4.7603	4.6745	-0.0858
Threshold	6	0.2	0.1	1.38778e-17	1.4936e-08	1.4936e-08	6.105	4.2905	-1.8145
Threshold	6	0.2	0.2	0	0	0	6.0692	4.6695	-1.3997
Threshold	6	0.2	0.3	5.55112e-17	5.42663e-08	5.42663e-08	6.0668	4.2857	-1.7811
Threshold	6	0.2	0.4	0	2.33502e-07	2.33502e-07	6.084	4.2684	-1.8156
Threshold	6	0.2	0.5	1.11022e-16	4.89851e-07	4.89851e-07	6.0837	4.7157	-1.368
Threshold	6	0.2	0.6	2.22045e-16	7.74834e-07	7.74834e-07	6.0608	4.2734	-1.7874
Threshold	6	0.2	0.7	1.11022e-16	6.28836e-07	6.28836e-07	6.0525	4.6751	-1.3774
Threshold	6	0.2	0.8	3.33067e-16	1.18839e-07	1.18839e-07	6.0455	4.2766	-1.7689
Threshold	6	0.2	0.9	0	1.40739e-06	1.40739e-06	6.0271	4.6743	-1.3528
Threshold	6	0.3	0.1	2.77556e-17	0	-2.77556e-17	6.4699	4.2722	-2.1977
Threshold	6	0.3	0.2	5.55112e-17	1.12559e-08	1.12559e-08	6.4442	4.2893	-2.1549
Threshold	6	0.3	0.3	0	3.72393e-09	3.72393e-09	6.4337	4.6827	-1.751
Threshold	6	0.3	0.4	1.66533e-16	8.79229e-09	8.79229e-09	6.4113	4.6868	-1.7245
Threshold	6	0.3	0.5	1.11022e-16	3.78265e-08	3.78265e-08	6.4497	4.6795	-1.7702
Threshold	6	0.3	0.6	2.22045e-16	2.28978e-08	2.28978e-08	6.4775	4.6721	-1.8054
Threshold	6	0.3	0.7	0	3.31167e-08	3.31167e-08	6.4368	4.2789	-2.1579
Threshold	6	0.3	0.8	3.33067e-16	1.78818e-07	1.78818e-07	6.4108	4.6797	-1.7311
Threshold	6	0.3	0.9	1.11022e-16	9.41065e-08	9.41065e-08	6.427	4.2764	-2.1506
Threshold	6	0.4	0.1	1.38778e-17	0	-1.38778e-17	6.7191	4.2861	-2.433
Threshold	6	0.4	0.2	0	0	0	6.6911	4.677	-2.0141
Threshold	6	0.4	0.3	5.55112e-17	0	-5.55112e-17	6.7447	4.6649	-2.0798
Threshold	6	0.4	0.4	0	8.56995e-09	8.56995e-09	6.7187	4.6593	-2.0594
Threshold	6	0.4	0.5	0	0	0	6.7073	4.674	-2.0333
Threshold	6	0.4	0.6	1.11022e-16	2.02121e-08	2.02121e-08	6.6957	4.6722	-2.0235
Threshold	6	0.4	0.7	1.11022e-16	3.5828e-08	3.5828e-08	6.7005	4.2856	-2.4149
Threshold	6	0.4	0.8	0	3.6229e-08	3.6229e-08	6.719	4.7045	-2.0145
Threshold	6	0.4	0.9	0	1.94252e-08	1.94252e-08	6.6878	4.2743	-2.4135
Threshold	6	0.5	0.1	2.77556e-17	0	-2.77556e-17	2.2304	4.3291	2.0987
Threshold	6	0.5	0.2	8.32667e-17	0	-8.32667e-17	2.2261	4.6862	2.4601
Threshold	6	0.5	0.3	5.55112e-17	5.04784e-09	5.04784e-09	2.2266	4.669	2.4424
Threshold	6	0.5	0.4	5.55112e-17	0	-5.55112e-17	2.211	4.2989	2.0879
Threshold	6	0.5	0.5	1.11022e-16	0	-1.11022e-16	2.2135	4.6876	2.4741
Threshold	6	0.5	0.6	2.22045e-16	0	-2.22045e-16	2.2185	4.6663	2.4478
Threshold	6	0.5	0.7	1.11022e-16	1.47713e-08	1.47713e-08	2.2084	4.2789	2.0705
Threshold	6	0.5	0.8	0	1.41054e-08	1.41054e-08	2.2273	4.2648	2.0375
Threshold	6	0.5	0.9	0	9.14399e-09	9.14399e-09	2.2137	4.6832	2.4695
Threshold	7	0.1	0.1	1.38778e-17	2.22117e-06	2.22117e-06	11.9225	18.271	6.3485
Threshold	7	0.1	0.2	2.77556e-17	1.60727e-05	1.60727e-05	11.843	18.6588	6.8158
Threshold	7	0.1	0.3	0	3.45101e-05	3.45101e-05	11.774	18.3008	6.5268
Threshold	7	0.1	0.4	0	3.76528e-05	3.76528e-05	11.831	18.743	6.912
Threshold	7	0.1	0.5	0	3.81048e-05	3.81048e-05	11.8416	18.6899	6.8483
Threshold	7	0.1	0.6	0	3.58659e-05	3.58659e-05	11.8239	18.6933	6.8694
Threshold	7	0.1	0.7	1.11022e-16	4.73774e-05	4.73774e-05	11.7788	18.5136	6.7348
Threshold	7	0.1	0.8	1.11022e-16	0.000334819	0.000334819	11.8392	18.6816	6.8424
Threshold	7	0.1	0.9	1.11022e-16	0.000289147	0.000289147	11.8098	18.2893	6.4795
Threshold	7	0.2	0.1	2.77556e-17	1.93648e-08	1.93648e-08	16.9439	18.3668	1.4229
Threshold	7	0.2	0.2	2.77556e-17	9.03377e-08	9.03377e-08	16.8149	18.6949	1.88
Threshold	7	0.2	0.3	0	1.58367e-08	1.58367e-08	16.8608	18.6791	1.8183
Threshold	7	0.2	0.4	5.55112e-17	4.85378e-07	4.85378e-07	16.8981	18.308	1.4099
Threshold	7	0.2	0.5	0	6.3023e-07	6.3023e-07	16.8613	18.6836	1.8223
Threshold	7	0.2	0.6	1.11022e-16	2.28668e-06	2.28668e-06	16.8091	18.6591	1.85
Threshold	7	0.2	0.7	1.11022e-16	2.29172e-06	2.29172e-06	16.871	18.7015	1.8305
Threshold	7	0.2	0.8	0	1.66417e-06	1.66417e-06	16.859	18.2919	1.4329
Threshold	7	0.2	0.9	2.22045e-16	3.83825e-06	3.83825e-06	16.7348	18.2717	1.5369
Threshold	7	0.3	0.1	2.77556e-17	3.76778e-09	3.76778e-09	18.1474	18.2928	0.1454
Threshold	7	0.3	0.2	2.77556e-17	2.26404e-08	2.26404e-08	18.0219	18.3056	0.2837
Threshold	7	0.3	0.3	0	6.72584e-09	6.72584e-09	18.0527	18.6987	0.646
Threshold	7	0.3	0.4	5.55112e-17	7.57528e-08	7.57528e-08	18.0673	18.7091	0.6418
Threshold	7	0.3	0.5	0	4.29958e-08	4.29958e-08	18.0631	18.6834	0.6203
Threshold	7	0.3	0.6	1.11022e-16	9.87459e-08	9.87459e-08	18.0751	18.7229	0.6478
Threshold	7	0.3	0.7	1.11022e-16	2.02051e-08	2.02051e-08	18.0822	18.7249	0.6427
Threshold	7	0.3	0.8	0	3.25941e-07	3.25941e-07	18.1013	18.7371	0.6358
Threshold	7	0.3	0.9	0	2.60857e-08	2.60857e-08	18.1178	18.304	0.1862
Threshold	7	0.4	0.1	4.16334e-17	0	-4.16334e-17	18.8678	18.3328	-0.535
Threshold	7	0.4	0.2	2.77556e-17	0	-2.77556e-17	18.753	18.6753	-0.0777
Threshold	7	0.4	0.3	5.55112e-17	5.61092e-09	5.61092e-09	18.7877	18.4232	-0.3645
Threshold	7	0.4	0.4	1.66533e-16	0	-1.66533e-16	18.7628	18.7255	-0.0373
Threshold	7	0.4	0.5	1.11022e-16	0	-1.11022e-16	18.6959	18.3147	-0.3812
Threshold	7	0.4	0.6	0	2.08687e-08	2.08687e-08	18.7567	18.7032	-0.0535
Threshold	7	0.4	0.7	0	3.19725e-08	3.19725e-08	18.715	18.2987	-0.4163
Threshold	7	0.4	0.8	2.22045e-16	2.27906e-08	2.27906e-08	18.7432	18.7019	-0.0413
Threshold	7	0.4	0.9	3.33067e-16	8.28884e-08	8.28884e-08	18.7703	18.3222	-0.4481
Threshold	7	0.5	0.1	1.38778e-17	0	-1.38778e-17	9.0951	18.3486	9.2535
Threshold	7	0.5	0.2	8.32667e-17	0	-8.32667e-17	9.0718	18.3508	9.279
Threshold	7	0.5	0.3	5.55112e-17	0	-5.55112e-17	9.085	18.7531	9.6681
Threshold	7	0.5	0.4	5.55112e-17	0	-5.55112e-17	9.0948	18.3048	9.21
Threshold	7	0.5	0.5	5.55112e-17	0	-5.55112e-17	9.0481	18.3233	9.2752
Threshold	7	0.5	0.6	0	1.19385e-08	1.19385e-08	9.0587	18.7019	9.6432
Threshold	7	0.5	0.7	2.22045e-16	1.44053e-08	1.44053e-08	9.0621	18.675	9.6129
Threshold	7	0.5	0.8	1.11022e-16	1.26155e-08	1.26155e-08	9.1286	18.7973	9.6687
Threshold	7	0.5	0.9	1.11022e-16	1.98982e-08	1.98982e-08	9.088	18.3297	9.2417
Threshold	8	0.1	0.1	2.77556e-17	2.92913e-05	2.92913e-05	29.3226	39.0251	9.7025
Threshold	8	0.1	0.2	5.55112e-17	7.96171e-05	7.96171e-05	29.3567	39.6188	10.2621
Threshold	8	0.1	0.3	0	0.000149285	0.000149285	29.2039	39.5684	10.3645
Threshold	8	0.1	0.4	0	0.000232753	0.000232753	29.3036	39.2654	9.9618
Threshold	8	0.1	0.5	2.22045e-16	0.000242262	0.000242262	29.2069	39.1253	9.9184
Threshold	8	0.1	0.6	1.11022e-16	0.000474394	0.000474394	29.1505	38.984	9.8335
Threshold	8	0.1	0.7	0	0.000615017	0.000615017	29.1892	38.9757	9.7865
Threshold	8	0.1	0.8	1.11022e-16	0.001733	0.001733	29.1534	39.2304	10.077
Threshold	8	0.1	0.9	1.11022e-16	0.000616622	0.000616622	29.223	39.3323	10.1093
Threshold	8	0.2	0.1	2.77556e-17	4.53373e-08	4.53373e-08	47.1868	39.1627	-8.0241
Threshold	8	0.2	0.2	2.77556e-17	2.85998e-07	2.85998e-07	47.3993	39.3146	-8.0847
Threshold	8	0.2	0.3	0	1.29101e-06	1.29101e-06	47.2573	39.3283	-7.929
Threshold	8	0.2	0.4	5.55112e-17	1.42362e-06	1.42362e-06	47.0272	39.39	-7.6372
Threshold	8	0.2	0.5	5.55112e-17	1.26492e-06	1.26492e-06	47.1067	39.2642	-7.8425
Threshold	8	0.2	0.6	0	1.75062e-06	1.75062e-06	47.066	38.9118	-8.1542
Threshold	8	0.2	0.7	2.22045e-16	1.63548e-07	1.63548e-07	47.1665	39.2114	-7.9551
Threshold	8	0.2	0.8	2.22045e-16	6.29378e-06	6.29378e-06	47.2296	39.3359	-7.8937
Threshold	8	0.2	0.9	0	1.34473e-05	1.34473e-05	47.181	39.294	-7.887
Threshold	8	0.3	0.1	1.38778e-17	9.0012e-09	9.0012e-09	51.5515	39.0975	-12.454
Threshold	8	0.3	0.2	5.55112e-17	0	-5.55112e-17	51.6696	38.8586	-12.811
Threshold	8	0.3	0.3	5.55112e-17	5.88647e-08	5.88647e-08	51.8471	40.3115	-11.5356
Threshold	8	0.3	0.4	1.11022e-16	7.74333e-08	7.74333e-08	56.6983	39.3046	-17.3937
Threshold	8	0.3	0.5	2.22045e-16	1.56724e-07	1.56724e-07	51.3193	38.8503	-12.469
Threshold	8	0.3	0.6	1.11022e-16	3.81876e-07	3.81876e-07	50.5719	39.0193	-11.5526
Threshold	8	0.3	0.7	1.11022e-16	3.71213e-07	3.71213e-07	50.6223	39.3093	-11.313
Threshold	8	0.3	0.8	2.22045e-16	1.28951e-07	1.28951e-07	50.7114	39.4095	-11.3019
Threshold	8	0.3	0.9	1.11022e-16	7.51755e-07	7.51755e-07	50.4202	39.0634	-11.3568
Threshold	8	0.4	0.1	1.38778e-17	0	-1.38778e-17	52.6831	38.9135	-13.7696
Threshold	8	0.4	0.2	0	0	0	52.8549	39.3063	-13.5486
Threshold	8	0.4	0.3	5.55112e-17	1.26458e-08	1.26458e-08	52.8195	39.2526	-13.5669
Threshold	8	0.4	0.4	1.11022e-16	7.30482e-09	7.30482e-09	52.5759	39.0915	-13.4844
Threshold	8	0.4	0.5	1.11022e-16	3.50606e-08	3.50606e-08	52.6642	39.3542	-13.31
Threshold	8	0.4	0.6	1.11022e-16	1.06118e-08	1.06118e-08	52.9553	39.265	-13.6903
Threshold	8	0.4	0.7	0	5.88232e-08	5.88232e-08	52.9654	38.8846	-14.0808
Threshold	8	0.4	0.8	1.11022e-16	6.52666e-08	6.52666e-08	52.9781	38.8761	-14.102
Threshold	8	0.4	0.9	0	2.94757e-08	2.94757e-08	52.8978	38.9325	-13.9653
Threshold	8	0.5	0.1	0	0	0	28.9729	38.8948	9.9219
Threshold	8	0.5	0.2	2.77556e-17	0	-2.77556e-17	29.041	38.9781	9.9371
Threshold	8	0.5	0.3	5.55112e-17	0	-5.55112e-17	29.4489	39.009	9.5601
Threshold	8	0.5	0.4	5.55112e-17	7.9006e-09	7.9006e-09	29.3424	38.8968	9.5544
Threshold	8	0.5	0.5	0	0	0	29.0347	38.8415	9.8068
Threshold	8	0.5	0.6	0	1.43754e-08	1.43754e-08	28.8762	39.3218	10.4456
Threshold	8	0.5	0.7	1.11022e-16	2.55328e-08	2.55328e-08	28.9811	39.2941	10.313
Threshold	8	0.5	0.8	0	1.14348e-08	1.14348e-08	28.807	39.324	10.517
Threshold	8	0.5	0.9	1.11022e-16	2.25693e-08	2.25693e-08	28.8386	39.3445	10.5059

## Sheet: Prevalence
Model	Order	MAF	P	PyToxo Error	Toxo Error	(Toxo - PyToxo) Error	Pytoxo Time (s)	Toxo Time (s)	(Toxo - PyToxo) Time	Summary metrics (error)
Additive	2	0.1	0.1	0	0	0	0.1241	2.1912	2.0671	PyToxo error sum	1.63689e-13
Additive	2	0.1	0.2	0	0	0	0.126	1.0357	0.9097	Toxo error sum	1.63915e-07
Additive	2	0.1	0.3	1.11022e-16	0	-1.11022e-16	0.1392	0.4757	0.3365	PyToxo error mean	2.09588e-16
Additive	2	0.1	0.4	1.11022e-16	0	-1.11022e-16	0.1214	0.4767	0.3553	Toxo error mean	2.09878e-10
Additive	2	0.1	0.5	5.55112e-17	0	-5.55112e-17	0.1224	0.4757	0.3533	Average improvement in PyToxo's error when Toxo gets worse results	3.99792e-09
Additive	2	0.1	0.6	0	0	0	0.1312	0.4327	0.3015	Average improvement in Toxo's error when PyToxo gets worse results	2.94517e-16
Additive	2	0.1	0.7	1.11022e-16	0	-1.11022e-16	0.1292	0.4326	0.3034	Maximum Improvement in PyToxo's erro when Toxo gets worse results	4.91752e-09
Additive	2	0.1	0.8	0	0	0	0.1261	0.4285	0.3024	Maximum improvement in Toxo's error when PyToxo gets worse results	2.77556e-15
Additive	2	0.1	0.9	4.44089e-16	0	-4.44089e-16	0.1289	0.411	0.2821
Additive	2	0.2	0.1	4.16334e-17	0	-4.16334e-17	0.1136	0.4573	0.3437	Summary metrics (time)
Additive	2	0.2	0.2	5.55112e-17	0	-5.55112e-17	0.1216	0.4476	0.326	PyToxo time sum	698.542
Additive	2	0.2	0.3	5.55112e-17	0	-5.55112e-17	0.1132	0.4224	0.3092	Toxo time sum	9352.02
Additive	2	0.2	0.4	5.55112e-17	0	-5.55112e-17	0.1113	0.5124	0.4011	PyToxo time mean	0.89442
Additive	2	0.2	0.5	1.11022e-16	0	-1.11022e-16	0.1146	0.4145	0.2999	Toxo time mean	11.9744
Additive	2	0.2	0.6	1.11022e-16	0	-1.11022e-16	0.1119	0.4596	0.3477	Average improvement in PyToxo's time when Toxo gets worse results	11.08
Additive	2	0.2	0.7	2.22045e-16	0	-2.22045e-16	0.1092	0.4048	0.2956	Average improvement in Toxo's time when PyToxo gets worse results	0
Additive	2	0.2	0.8	1.11022e-16	0	-1.11022e-16	0.1119	0.4199	0.308	Maximum mprovement in PyToxo's time when Toxo gets worse results	113.225
Additive	2	0.2	0.9	3.33067e-16	0	-3.33067e-16	0.1131	0.4393	0.3262	Maximum improvement in Toxo's time when PyToxo gets worse results	0
Additive	2	0.3	0.1	4.16334e-17	0	-4.16334e-17	0.1425	0.4661	0.3236
Additive	2	0.3	0.2	0	0	0	0.1435	0.4245	0.281
Additive	2	0.3	0.3	5.55112e-17	0	-5.55112e-17	0.1493	0.3959	0.2466
Additive	2	0.3	0.4	1.66533e-16	0	-1.66533e-16	0.1428	0.4523	0.3095
Additive	2	0.3	0.5	1.11022e-16	0	-1.11022e-16	0.1451	0.3972	0.2521
Additive	2	0.3	0.6	1.11022e-16	0	-1.11022e-16	0.146	0.3976	0.2516
Additive	2	0.3	0.7	2.22045e-16	0	-2.22045e-16	0.1873	0.396	0.2087
Additive	2	0.3	0.8	1.11022e-16	0	-1.11022e-16	0.1809	0.4162	0.2353
Additive	2	0.3	0.9	3.33067e-16	0	-3.33067e-16	0.1392	0.4311	0.2919
Additive	2	0.4	0.1	0	3.552e-09	3.552e-09	0.1374	0.5053	0.3679
Additive	2	0.4	0.2	5.55112e-17	0	-5.55112e-17	0.1234	0.4343	0.3109
Additive	2	0.4	0.3	5.55112e-17	0	-5.55112e-17	0.1335	0.4038	0.2703
Additive	2	0.4	0.4	5.55112e-17	0	-5.55112e-17	0.1407	0.4062	0.2655
Additive	2	0.4	0.5	0	0	0	0.135	0.4166	0.2816
Additive	2	0.4	0.6	2.22045e-16	0	-2.22045e-16	0.1255	0.415	0.2895
Additive	2	0.4	0.7	1.11022e-16	0	-1.11022e-16	0.1212	0.485	0.3638
Additive	2	0.4	0.8	2.22045e-16	0	-2.22045e-16	0.1225	0.4401	0.3176
Additive	2	0.4	0.9	3.33067e-16	0	-3.33067e-16	0.1218	0.4551	0.3333
Additive	2	0.5	0.1	0	0	0	0.099	0.4261	0.3271
Additive	2	0.5	0.2	0	0	0	0.0967	0.4068	0.3101
Additive	2	0.5	0.3	1.66533e-16	0	-1.66533e-16	0.0979	0.4492	0.3513
Additive	2	0.5	0.4	0	0	0	0.0973	0.4822	0.3849
Additive	2	0.5	0.5	0	0	0	0.1011	0.405	0.3039
Additive	2	0.5	0.6	1.11022e-16	0	-1.11022e-16	0.1008	0.4394	0.3386
Additive	2	0.5	0.7	1.11022e-16	0	-1.11022e-16	0.0997	0.4346	0.3349
Additive	2	0.5	0.8	2.22045e-16	0	-2.22045e-16	0.1013	0.4276	0.3263
Additive	2	0.5	0.9	1.11022e-16	0	-1.11022e-16	0.1016	0.4123	0.3107
Additive	3	0.1	0.1	4.16334e-17	0	-4.16334e-17	0.4092	1.4635	1.0543
Additive	3	0.1	0.2	5.55112e-17	0	-5.55112e-17	0.3967	0.6814	0.2847
Additive	3	0.1	0.3	1.66533e-16	0	-1.66533e-16	0.4	0.6809	0.2809
Additive	3	0.1	0.4	2.22045e-16	0	-2.22045e-16	0.404	0.9031	0.4991
Additive	3	0.1	0.5	5.55112e-17	0	-5.55112e-17	0.4016	0.7481	0.3465
Additive	3	0.1	0.6	2.22045e-16	0	-2.22045e-16	0.4069	0.6514	0.2445
Additive	3	0.1	0.7	4.44089e-16	0	-4.44089e-16	0.3889	0.9625	0.5736
Additive	3	0.1	0.8	1.11022e-16	0	-1.11022e-16	0.3932	0.7801	0.3869
Additive	3	0.1	0.9	4.44089e-16	0	-4.44089e-16	0.3871	0.8713	0.4842
Additive	3	0.2	0.1	6.93889e-17	0	-6.93889e-17	0.3809	0.6635	0.2826
Additive	3	0.2	0.2	8.32667e-17	0	-8.32667e-17	0.384	0.8343	0.4503
Additive	3	0.2	0.3	1.11022e-16	0	-1.11022e-16	0.3769	0.7708	0.3939
Additive	3	0.2	0.4	1.11022e-16	0	-1.11022e-16	0.3763	0.8451	0.4688
Additive	3	0.2	0.5	1.11022e-16	0	-1.11022e-16	0.3788	0.7516	0.3728
Additive	3	0.2	0.6	1.11022e-16	0	-1.11022e-16	0.3771	0.8545	0.4774
Additive	3	0.2	0.7	0	0	0	0.379	0.7699	0.3909
Additive	3	0.2	0.8	2.22045e-16	0	-2.22045e-16	0.3799	0.661	0.2811
Additive	3	0.2	0.9	2.22045e-16	0	-2.22045e-16	0.3938	0.9316	0.5378
Additive	3	0.3	0.1	4.16334e-17	0	-4.16334e-17	0.4205	0.7558	0.3353
Additive	3	0.3	0.2	2.77556e-17	0	-2.77556e-17	0.4028	0.6883	0.2855
Additive	3	0.3	0.3	1.66533e-16	0	-1.66533e-16	0.4464	0.9104	0.464
Additive	3	0.3	0.4	0	0	0	0.4443	0.742	0.2977
Additive	3	0.3	0.5	0	0	0	0.4608	0.8416	0.3808
Additive	3	0.3	0.6	2.22045e-16	0	-2.22045e-16	0.4645	0.7474	0.2829
Additive	3	0.3	0.7	2.22045e-16	0	-2.22045e-16	0.4492	0.8469	0.3977
Additive	3	0.3	0.8	2.22045e-16	0	-2.22045e-16	0.4208	0.7552	0.3344
Additive	3	0.3	0.9	1.11022e-16	0	-1.11022e-16	0.4185	0.6744	0.2559
Additive	3	0.4	0.1	1.38778e-17	0	-1.38778e-17	0.3802	0.8333	0.4531
Additive	3	0.4	0.2	2.77556e-17	0	-2.77556e-17	0.3926	0.6613	0.2687
Additive	3	0.4	0.3	5.55112e-17	0	-5.55112e-17	0.3765	0.8719	0.4954
Additive	3	0.4	0.4	1.11022e-16	0	-1.11022e-16	0.3863	0.7526	0.3663
Additive	3	0.4	0.5	1.11022e-16	0	-1.11022e-16	0.3831	0.9166	0.5335
Additive	3	0.4	0.6	4.44089e-16	0	-4.44089e-16	0.3946	0.7513	0.3567
Additive	3	0.4	0.7	2.22045e-16	0	-2.22045e-16	0.3875	0.7594	0.3719
Additive	3	0.4	0.8	0	0	0	0.3868	0.7317	0.3449
Additive	3	0.4	0.9	2.22045e-16	0	-2.22045e-16	0.383	0.648	0.265
Additive	3	0.5	0.1	0	0	0	0.3237	0.8362	0.5125
Additive	3	0.5	0.2	5.55112e-17	0	-5.55112e-17	0.3289	0.744	0.4151
Additive	3	0.5	0.3	0	0	0	0.3444	0.8323	0.4879
Additive	3	0.5	0.4	1.11022e-16	0	-1.11022e-16	0.3488	0.6408	0.292
Additive	3	0.5	0.5	2.22045e-16	0	-2.22045e-16	0.3517	0.9006	0.5489
Additive	3	0.5	0.6	4.44089e-16	0	-4.44089e-16	0.3575	0.7383	0.3808
Additive	3	0.5	0.7	1.11022e-16	0	-1.11022e-16	0.3392	0.7381	0.3989
Additive	3	0.5	0.8	1.11022e-16	0	-1.11022e-16	0.3637	0.7313	0.3676
Additive	3	0.5	0.9	5.55112e-16	0	-5.55112e-16	0.3484	0.8272	0.4788
Additive	4	0.1	0.1	0	0	0	0.4726	3.9105	3.4379
Additive	4	0.1	0.2	2.77556e-17	0	-2.77556e-17	0.5503	1.4632	0.9129
Additive	4	0.1	0.3	2.77556e-16	0	-2.77556e-16	0.4884	1.6657	1.1773
Additive	4	0.1	0.4	0	0	0	0.48	1.478	0.998
Additive	4	0.1	0.5	1.11022e-16	0	-1.11022e-16	0.485	1.4565	0.9715
Additive	4	0.1	0.6	5.55112e-16	0	-5.55112e-16	0.4847	1.486	1.0013
Additive	4	0.1	0.7	3.33067e-16	3.94232e-09	3.94232e-09	0.5172	1.652	1.1348
Additive	4	0.1	0.8	3.33067e-16	0	-3.33067e-16	0.4771	1.4633	0.9862
Additive	4	0.1	0.9	1.11022e-16	0	-1.11022e-16	0.4837	1.6614	1.1777
Additive	4	0.2	0.1	0	0	0	0.495	1.3202	0.8252
Additive	4	0.2	0.2	5.55112e-17	0	-5.55112e-17	0.5054	1.4873	0.9819
Additive	4	0.2	0.3	1.66533e-16	0	-1.66533e-16	0.4885	1.4981	1.0096
Additive	4	0.2	0.4	3.33067e-16	0	-3.33067e-16	0.5015	1.657	1.1555
Additive	4	0.2	0.5	2.77556e-16	0	-2.77556e-16	0.485	1.3083	0.8233
Additive	4	0.2	0.6	4.44089e-16	0	-4.44089e-16	0.4958	1.6344	1.1386
Additive	4	0.2	0.7	0	0	0	0.4862	1.4879	1.0017
Additive	4	0.2	0.8	6.66134e-16	0	-6.66134e-16	0.4828	1.6435	1.1607
Additive	4	0.2	0.9	5.55112e-16	0	-5.55112e-16	0.4927	1.3056	0.8129
Additive	4	0.3	0.1	6.93889e-17	0	-6.93889e-17	0.5025	1.6965	1.194
Additive	4	0.3	0.2	1.38778e-16	0	-1.38778e-16	0.5128	1.655	1.1422
Additive	4	0.3	0.3	1.11022e-16	0	-1.11022e-16	0.5032	1.27	0.7668
Additive	4	0.3	0.4	2.22045e-16	0	-2.22045e-16	0.5302	1.4958	0.9656
Additive	4	0.3	0.5	1.66533e-16	0	-1.66533e-16	0.5149	1.4467	0.9318
Additive	4	0.3	0.6	4.44089e-16	0	-4.44089e-16	0.526	1.6157	1.0897
Additive	4	0.3	0.7	6.66134e-16	0	-6.66134e-16	0.5285	1.6622	1.1337
Additive	4	0.3	0.8	2.22045e-16	0	-2.22045e-16	0.5209	1.2913	0.7704
Additive	4	0.3	0.9	5.55112e-16	0	-5.55112e-16	0.5233	1.4491	0.9258
Additive	4	0.4	0.1	1.38778e-17	0	-1.38778e-17	0.5369	1.5091	0.9722
Additive	4	0.4	0.2	8.32667e-17	0	-8.32667e-17	0.5116	1.4619	0.9503
Additive	4	0.4	0.3	1.11022e-16	0	-1.11022e-16	0.5176	1.4822	0.9646
Additive	4	0.4	0.4	0	0	0	0.5362	1.4237	0.8875
Additive	4	0.4	0.5	2.22045e-16	0	-2.22045e-16	0.5219	1.6649	1.143
Additive	4	0.4	0.6	1.11022e-16	0	-1.11022e-16	0.5381	1.4643	0.9262
Additive	4	0.4	0.7	3.33067e-16	0	-3.33067e-16	0.5279	1.3329	0.805
Additive	4	0.4	0.8	4.44089e-16	0	-4.44089e-16	0.5242	1.4771	0.9529
Additive	4	0.4	0.9	2.22045e-16	0	-2.22045e-16	0.5022	1.4893	0.9871
Additive	4	0.5	0.1	2.77556e-17	0	-2.77556e-17	0.3948	1.4771	1.0823
Additive	4	0.5	0.2	1.11022e-16	0	-1.11022e-16	0.365	1.502	1.137
Additive	4	0.5	0.3	1.11022e-16	0	-1.11022e-16	0.3766	1.4987	1.1221
Additive	4	0.5	0.4	1.66533e-16	0	-1.66533e-16	0.3767	1.6505	1.2738
Additive	4	0.5	0.5	2.77556e-16	0	-2.77556e-16	0.3878	1.2571	0.8693
Additive	4	0.5	0.6	5.55112e-16	0	-5.55112e-16	0.3734	1.4644	1.091
Additive	4	0.5	0.7	3.33067e-16	0	-3.33067e-16	0.3856	1.674	1.2884
Additive	4	0.5	0.8	2.22045e-16	0	-2.22045e-16	0.3825	1.6957	1.3132
Additive	4	0.5	0.9	6.66134e-16	0	-6.66134e-16	0.3733	1.5225	1.1492
Additive	5	0.1	0.1	1.38778e-17	0	-1.38778e-17	0.6636	6.6025	5.9389
Additive	5	0.1	0.2	1.38778e-16	0	-1.38778e-16	0.685	2.6578	1.9728
Additive	5	0.1	0.3	2.22045e-16	0	-2.22045e-16	0.6746	2.6281	1.9535
Additive	5	0.1	0.4	3.33067e-16	0	-3.33067e-16	0.6709	2.7907	2.1198
Additive	5	0.1	0.5	3.33067e-16	0	-3.33067e-16	0.6574	2.6329	1.9755
Additive	5	0.1	0.6	4.44089e-16	0	-4.44089e-16	0.6948	2.6469	1.9521
Additive	5	0.1	0.7	1.11022e-16	0	-1.11022e-16	0.6879	2.7106	2.0227
Additive	5	0.1	0.8	4.44089e-16	0	-4.44089e-16	0.6665	2.5897	1.9232
Additive	5	0.1	0.9	1.11022e-16	0	-1.11022e-16	0.6882	2.8008	2.1126
Additive	5	0.2	0.1	0	0	0	0.7088	2.8367	2.1279
Additive	5	0.2	0.2	1.94289e-16	0	-1.94289e-16	0.7185	2.837	2.1185
Additive	5	0.2	0.3	5.55112e-17	0	-5.55112e-17	0.6976	2.4374	1.7398
Additive	5	0.2	0.4	3.33067e-16	0	-3.33067e-16	0.7168	2.8003	2.0835
Additive	5	0.2	0.5	1.11022e-16	0	-1.11022e-16	0.6896	2.7744	2.0848
Additive	5	0.2	0.6	3.33067e-16	0	-3.33067e-16	0.6869	2.6984	2.0115
Additive	5	0.2	0.7	3.33067e-16	0	-3.33067e-16	0.7097	2.6884	1.9787
Additive	5	0.2	0.8	3.33067e-16	0	-3.33067e-16	0.6933	2.5956	1.9023
Additive	5	0.2	0.9	3.33067e-16	0	-3.33067e-16	0.6824	2.6078	1.9254
Additive	5	0.3	0.1	6.93889e-17	0	-6.93889e-17	0.6982	2.7232	2.025
Additive	5	0.3	0.2	5.55112e-17	0	-5.55112e-17	0.7246	2.6447	1.9201
Additive	5	0.3	0.3	1.66533e-16	0	-1.66533e-16	0.744	2.8054	2.0614
Additive	5	0.3	0.4	2.22045e-16	0	-2.22045e-16	0.7162	2.8432	2.127
Additive	5	0.3	0.5	3.88578e-16	0	-3.88578e-16	0.7023	2.7505	2.0482
Additive	5	0.3	0.6	4.44089e-16	0	-4.44089e-16	0.7402	2.4695	1.7293
Additive	5	0.3	0.7	1.11022e-16	0	-1.11022e-16	0.8185	2.7161	1.8976
Additive	5	0.3	0.8	8.88178e-16	0	-8.88178e-16	0.8082	2.7537	1.9455
Additive	5	0.3	0.9	0	0	0	0.7924	2.6654	1.873
Additive	5	0.4	0.1	1.38778e-17	0	-1.38778e-17	0.7595	2.5585	1.799
Additive	5	0.4	0.2	8.32667e-17	0	-8.32667e-17	0.7204	3.0238	2.3034
Additive	5	0.4	0.3	2.22045e-16	0	-2.22045e-16	0.7411	2.8488	2.1077
Additive	5	0.4	0.4	0	0	0	0.7631	2.718	1.9549
Additive	5	0.4	0.5	3.88578e-16	0	-3.88578e-16	0.7451	2.5837	1.8386
Additive	5	0.4	0.6	1.11022e-16	0	-1.11022e-16	0.7132	2.774	2.0608
Additive	5	0.4	0.7	5.55112e-16	0	-5.55112e-16	0.7317	2.69	1.9583
Additive	5	0.4	0.8	7.77156e-16	0	-7.77156e-16	0.7259	2.897	2.1711
Additive	5	0.4	0.9	0	0	0	0.7279	2.6275	1.8996
Additive	5	0.5	0.1	0	0	0	0.5789	2.885	2.3061
Additive	5	0.5	0.2	1.11022e-16	0	-1.11022e-16	0.589	2.7733	2.1843
Additive	5	0.5	0.3	5.55112e-17	0	-5.55112e-17	0.5915	2.6036	2.0121
Additive	5	0.5	0.4	5.55112e-17	0	-5.55112e-17	0.5885	2.3991	1.8106
Additive	5	0.5	0.5	2.22045e-16	0	-2.22045e-16	0.6072	2.4022	1.795
Additive	5	0.5	0.6	4.44089e-16	0	-4.44089e-16	0.6568	2.6686	2.0118
Additive	5	0.5	0.7	1.11022e-16	0	-1.11022e-16	0.6266	2.8695	2.2429
Additive	5	0.5	0.8	5.55112e-16	0	-5.55112e-16	0.6116	2.6178	2.0062
Additive	5	0.5	0.9	3.33067e-16	0	-3.33067e-16	0.6066	2.8162	2.2096
Additive	6	0.1	0.1	1.38778e-17	0	-1.38778e-17	1.4738	11.8715	10.3977
Additive	6	0.1	0.2	2.498e-16	0	-2.498e-16	1.5793	5.1759	3.5966
Additive	6	0.1	0.3	0	0	0	1.5198	5.221	3.7012
Additive	6	0.1	0.4	4.44089e-16	0	-4.44089e-16	1.4619	5.2956	3.8337
Additive	6	0.1	0.5	5.55112e-16	0	-5.55112e-16	1.4435	5.1661	3.7226
Additive	6	0.1	0.6	1.11022e-16	0	-1.11022e-16	1.4688	5.2125	3.7437
Additive	6	0.1	0.7	6.66134e-16	0	-6.66134e-16	1.5486	5.5624	4.0138
Additive	6	0.1	0.8	6.66134e-16	0	-6.66134e-16	1.5168	5.4484	3.9316
Additive	6	0.1	0.9	6.66134e-16	0	-6.66134e-16	1.5223	5.3315	3.8092
Additive	6	0.2	0.1	2.77556e-17	0	-2.77556e-17	1.5216	5.2378	3.7162
Additive	6	0.2	0.2	1.94289e-16	0	-1.94289e-16	1.541	5.243	3.702
Additive	6	0.2	0.3	1.11022e-16	0	-1.11022e-16	1.5621	5.0762	3.5141
Additive	6	0.2	0.4	5.55112e-17	0	-5.55112e-17	1.5133	5.1496	3.6363
Additive	6	0.2	0.5	3.33067e-16	0	-3.33067e-16	1.5133	5.2154	3.7021
Additive	6	0.2	0.6	8.88178e-16	0	-8.88178e-16	1.583	5.3059	3.7229
Additive	6	0.2	0.7	7.77156e-16	0	-7.77156e-16	1.5413	5.3371	3.7958
Additive	6	0.2	0.8	8.88178e-16	0	-8.88178e-16	1.5477	5.2277	3.68
Additive	6	0.2	0.9	9.99201e-16	0	-9.99201e-16	1.51	5.2341	3.7241
Additive	6	0.3	0.1	8.32667e-17	0	-8.32667e-17	1.5366	5.3702	3.8336
Additive	6	0.3	0.2	1.38778e-16	0	-1.38778e-16	1.5959	5.3358	3.7399
Additive	6	0.3	0.3	1.66533e-16	0	-1.66533e-16	1.557	5.208	3.651
Additive	6	0.3	0.4	4.44089e-16	0	-4.44089e-16	1.5733	5.4144	3.8411
Additive	6	0.3	0.5	1.11022e-16	0	-1.11022e-16	1.5532	5.2814	3.7282
Additive	6	0.3	0.6	3.33067e-16	0	-3.33067e-16	1.5468	5.4477	3.9009
Additive	6	0.3	0.7	7.77156e-16	0	-7.77156e-16	1.5583	5.2226	3.6643
Additive	6	0.3	0.8	3.33067e-16	0	-3.33067e-16	1.5246	5.6052	4.0806
Additive	6	0.3	0.9	3.33067e-16	0	-3.33067e-16	1.5459	5.3946	3.8487
Additive	6	0.4	0.1	4.16334e-17	0	-4.16334e-17	1.5202	5.193	3.6728
Additive	6	0.4	0.2	1.38778e-16	0	-1.38778e-16	1.4999	5.2789	3.779
Additive	6	0.4	0.3	5.55112e-17	0	-5.55112e-17	1.5241	5.2743	3.7502
Additive	6	0.4	0.4	1.66533e-16	0	-1.66533e-16	1.5364	5.3287	3.7923
Additive	6	0.4	0.5	5.55112e-16	0	-5.55112e-16	1.5401	5.4253	3.8852
Additive	6	0.4	0.6	1.11022e-16	0	-1.11022e-16	1.5407	5.3145	3.7738
Additive	6	0.4	0.7	0	0	0	1.5465	5.0149	3.4684
Additive	6	0.4	0.8	7.77156e-16	0	-7.77156e-16	1.5526	5.1665	3.6139
Additive	6	0.4	0.9	8.88178e-16	0	-8.88178e-16	1.5548	5.4114	3.8566
Additive	6	0.5	0.1	1.11022e-16	0	-1.11022e-16	1.3807	4.951	3.5703
Additive	6	0.5	0.2	1.66533e-16	0	-1.66533e-16	1.3823	5.2743	3.892
Additive	6	0.5	0.3	1.11022e-16	0	-1.11022e-16	1.4209	5.1589	3.738
Additive	6	0.5	0.4	2.22045e-16	0	-2.22045e-16	1.4368	5.1573	3.7205
Additive	6	0.5	0.5	4.44089e-16	0	-4.44089e-16	1.4183	4.864	3.4457
Additive	6	0.5	0.6	2.22045e-16	0	-2.22045e-16	1.3895	5.0599	3.6704
Additive	6	0.5	0.7	9.99201e-16	0	-9.99201e-16	1.3537	5.1156	3.7619
Additive	6	0.5	0.8	4.44089e-16	0	-4.44089e-16	1.423	5.2993	3.8763
Additive	6	0.5	0.9	6.66134e-16	0	-6.66134e-16	1.4169	5.2169	3.8
Additive	7	0.1	0.1	9.71445e-17	0	-9.71445e-17	1.7977	24.1458	22.3481
Additive	7	0.1	0.2	1.66533e-16	0	-1.66533e-16	1.7894	15.657	13.8676
Additive	7	0.1	0.3	1.66533e-16	0	-1.66533e-16	1.8108	15.7828	13.972
Additive	7	0.1	0.4	4.44089e-16	0	-4.44089e-16	1.7956	15.6574	13.8618
Additive	7	0.1	0.5	3.88578e-16	0	-3.88578e-16	1.7831	15.6768	13.8937
Additive	7	0.1	0.6	4.44089e-16	0	-4.44089e-16	1.7639	15.714	13.9501
Additive	7	0.1	0.7	3.33067e-16	0	-3.33067e-16	1.8039	15.7459	13.942
Additive	7	0.1	0.8	1.33227e-15	0	-1.33227e-15	1.7686	15.5769	13.8083
Additive	7	0.1	0.9	7.77156e-16	0	-7.77156e-16	1.7666	15.647	13.8804
Additive	7	0.2	0.1	1.38778e-17	0	-1.38778e-17	1.8018	15.6112	13.8094
Additive	7	0.2	0.2	0	0	0	1.8072	15.4577	13.6505
Additive	7	0.2	0.3	2.77556e-16	0	-2.77556e-16	1.8091	15.9273	14.1182
Additive	7	0.2	0.4	5.55112e-17	0	-5.55112e-17	1.7924	15.663	13.8706
Additive	7	0.2	0.5	2.22045e-16	0	-2.22045e-16	1.8012	15.8737	14.0725
Additive	7	0.2	0.6	1.11022e-16	0	-1.11022e-16	1.7998	15.8807	14.0809
Additive	7	0.2	0.7	6.66134e-16	0	-6.66134e-16	1.8027	15.6591	13.8564
Additive	7	0.2	0.8	5.55112e-16	0	-5.55112e-16	1.8059	15.8686	14.0627
Additive	7	0.2	0.9	2.22045e-16	0	-2.22045e-16	1.7718	15.7911	14.0193
Additive	7	0.3	0.1	4.16334e-17	0	-4.16334e-17	1.8932	15.8165	13.9233
Additive	7	0.3	0.2	2.77556e-17	0	-2.77556e-17	1.9049	15.9195	14.0146
Additive	7	0.3	0.3	2.22045e-16	0	-2.22045e-16	1.9959	15.4171	13.4212
Additive	7	0.3	0.4	4.996e-16	0	-4.996e-16	2.0463	15.8932	13.8469
Additive	7	0.3	0.5	5.55112e-17	0	-5.55112e-17	1.9337	15.8064	13.8727
Additive	7	0.3	0.6	4.44089e-16	0	-4.44089e-16	2.1865	15.8601	13.6736
Additive	7	0.3	0.7	4.44089e-16	0	-4.44089e-16	2.0674	15.8046	13.7372
Additive	7	0.3	0.8	2.22045e-16	0	-2.22045e-16	1.9243	15.951	14.0267
Additive	7	0.3	0.9	7.77156e-16	0	-7.77156e-16	2.0212	15.7344	13.7132
Additive	7	0.4	0.1	1.38778e-16	0	-1.38778e-16	1.9638	15.8056	13.8418
Additive	7	0.4	0.2	1.94289e-16	0	-1.94289e-16	1.9644	17.3767	15.4123
Additive	7	0.4	0.3	4.44089e-16	0	-4.44089e-16	1.9241	17.1022	15.1781
Additive	7	0.4	0.4	3.33067e-16	0	-3.33067e-16	1.922	17.005	15.083
Additive	7	0.4	0.5	3.33067e-16	0	-3.33067e-16	1.8874	17.2699	15.3825
Additive	7	0.4	0.6	7.77156e-16	0	-7.77156e-16	1.8703	17.1685	15.2982
Additive	7	0.4	0.7	0	0	0	1.8638	17.2712	15.4074
Additive	7	0.4	0.8	0	0	0	1.9524	17.0154	15.063
Additive	7	0.4	0.9	7.77156e-16	0	-7.77156e-16	1.924	18.2406	16.3166
Additive	7	0.5	0.1	9.71445e-17	0	-9.71445e-17	1.8131	17.3633	15.5502
Additive	7	0.5	0.2	1.66533e-16	0	-1.66533e-16	1.8311	17.1104	15.2793
Additive	7	0.5	0.3	1.11022e-16	0	-1.11022e-16	1.7967	17.3547	15.558
Additive	7	0.5	0.4	3.33067e-16	0	-3.33067e-16	1.7766	17.3218	15.5452
Additive	7	0.5	0.5	3.33067e-16	0	-3.33067e-16	1.7767	15.8333	14.0566
Additive	7	0.5	0.6	3.33067e-16	0	-3.33067e-16	1.8879	15.8938	14.0059
Additive	7	0.5	0.7	7.77156e-16	0	-7.77156e-16	1.7747	15.6556	13.8809
Additive	7	0.5	0.8	7.77156e-16	0	-7.77156e-16	1.7493	15.8248	14.0755
Additive	7	0.5	0.9	1.33227e-15	0	-1.33227e-15	1.7851	16.0214	14.2363
Additive	8	0.1	0.1	5.55112e-17	0	-5.55112e-17	3.7715	52.7918	49.0203
Additive	8	0.1	0.2	1.94289e-16	0	-1.94289e-16	3.7903	43.0208	39.2305
Additive	8	0.1	0.3	5.55112e-17	0	-5.55112e-17	3.7625	40.9879	37.2254
Additive	8	0.1	0.4	1.11022e-16	0	-1.11022e-16	3.7781	40.8125	37.0344
Additive	8	0.1	0.5	1.11022e-16	0	-1.11022e-16	3.7541	41.3159	37.5618
Additive	8	0.1	0.6	8.88178e-16	0	-8.88178e-16	3.7472	41.4864	37.7392
Additive	8	0.1	0.7	2.22045e-16	0	-2.22045e-16	3.7129	41.1724	37.4595
Additive	8	0.1	0.8	6.66134e-16	0	-6.66134e-16	3.7203	41.4437	37.7234
Additive	8	0.1	0.9	8.88178e-16	0	-8.88178e-16	3.7134	42.0801	38.3667
Additive	8	0.2	0.1	2.77556e-17	0	-2.77556e-17	3.8678	40.8722	37.0044
Additive	8	0.2	0.2	1.38778e-16	0	-1.38778e-16	3.7481	40.4038	36.6557
Additive	8	0.2	0.3	1.66533e-16	0	-1.66533e-16	3.6704	40.6301	36.9597
Additive	8	0.2	0.4	5.55112e-16	0	-5.55112e-16	3.6854	40.6007	36.9153
Additive	8	0.2	0.5	3.33067e-16	0	-3.33067e-16	3.6833	40.5077	36.8244
Additive	8	0.2	0.6	7.77156e-16	0	-7.77156e-16	3.6869	40.698	37.0111
Additive	8	0.2	0.7	0	0	0	3.6006	39.8363	36.2357
Additive	8	0.2	0.8	6.66134e-16	0	-6.66134e-16	3.7022	40.305	36.6028
Additive	8	0.2	0.9	2.22045e-16	0	-2.22045e-16	3.6939	40.3237	36.6298
Additive	8	0.3	0.1	1.52656e-16	0	-1.52656e-16	3.7708	40.8228	37.052
Additive	8	0.3	0.2	1.94289e-16	0	-1.94289e-16	3.7773	42.0274	38.2501
Additive	8	0.3	0.3	3.88578e-16	0	-3.88578e-16	3.731	40.4574	36.7264
Additive	8	0.3	0.4	6.66134e-16	0	-6.66134e-16	3.6495	40.7174	37.0679
Additive	8	0.3	0.5	1.11022e-16	0	-1.11022e-16	3.6205	40.9426	37.3221
Additive	8	0.3	0.6	1.11022e-16	0	-1.11022e-16	3.6173	41.1629	37.5456
Additive	8	0.3	0.7	7.77156e-16	0	-7.77156e-16	3.647	41.204	37.557
Additive	8	0.3	0.8	1.11022e-16	0	-1.11022e-16	3.6527	40.7782	37.1255
Additive	8	0.3	0.9	8.88178e-16	0	-8.88178e-16	3.6467	40.9296	37.2829
Additive	8	0.4	0.1	6.93889e-17	0	-6.93889e-17	3.6464	40.461	36.8146
Additive	8	0.4	0.2	1.94289e-16	0	-1.94289e-16	3.6706	40.2415	36.5709
Additive	8	0.4	0.3	4.44089e-16	0	-4.44089e-16	3.6768	40.9313	37.2545
Additive	8	0.4	0.4	3.33067e-16	0	-3.33067e-16	3.6893	40.4132	36.7239
Additive	8	0.4	0.5	1.11022e-16	0	-1.11022e-16	3.6693	40.6049	36.9356
Additive	8	0.4	0.6	4.44089e-16	0	-4.44089e-16	3.7401	40.8507	37.1106
Additive	8	0.4	0.7	3.33067e-16	0	-3.33067e-16	3.6706	40.5965	36.9259
Additive	8	0.4	0.8	9.99201e-16	0	-9.99201e-16	3.6391	40.5105	36.8714
Additive	8	0.4	0.9	1.11022e-16	0	-1.11022e-16	3.6351	40.3236	36.6885
Additive	8	0.5	0.1	0	0	0	3.4953	40.2527	36.7574
Additive	8	0.5	0.2	1.66533e-16	0	-1.66533e-16	3.4693	40.023	36.5537
Additive	8	0.5	0.3	3.33067e-16	0	-3.33067e-16	3.4809	40.2611	36.7802
Additive	8	0.5	0.4	3.33067e-16	0	-3.33067e-16	3.4874	40.2769	36.7895
Additive	8	0.5	0.5	3.33067e-16	0	-3.33067e-16	3.4978	40.008	36.5102
Additive	8	0.5	0.6	3.33067e-16	0	-3.33067e-16	3.4774	40.3543	36.8769
Additive	8	0.5	0.7	7.77156e-16	0	-7.77156e-16	3.4645	40.0601	36.5956
Additive	8	0.5	0.8	2.22045e-16	0	-2.22045e-16	3.4925	39.8836	36.3911
Additive	8	0.5	0.9	1.22125e-15	0	-1.22125e-15	3.4876	40.6433	37.1557
Multiplicative	2	0.1	0.1	1.38778e-17	0	-1.38778e-17	0.1099	1.5751	1.4652
Multiplicative	2	0.1	0.2	2.77556e-17	0	-2.77556e-17	0.1081	0.5697	0.4616
Multiplicative	2	0.1	0.3	5.55112e-17	0	-5.55112e-17	0.1068	0.3781	0.2713
Multiplicative	2	0.1	0.4	5.55112e-17	0	-5.55112e-17	0.1064	0.3787	0.2723
Multiplicative	2	0.1	0.5	0	0	0	0.1087	0.5732	0.4645
Multiplicative	2	0.1	0.6	0	0	0	0.1076	0.3581	0.2505
Multiplicative	2	0.1	0.7	1.11022e-16	0	-1.11022e-16	0.1072	0.5712	0.464
Multiplicative	2	0.1	0.8	3.33067e-16	0	-3.33067e-16	0.1062	0.5567	0.4505
Multiplicative	2	0.1	0.9	3.33067e-16	0	-3.33067e-16	0.1063	0.5627	0.4564
Multiplicative	2	0.2	0.1	1.38778e-17	0	-1.38778e-17	0.1014	0.5646	0.4632
Multiplicative	2	0.2	0.2	2.77556e-17	0	-2.77556e-17	0.104	0.383	0.279
Multiplicative	2	0.2	0.3	5.55112e-17	0	-5.55112e-17	0.1027	0.563	0.4603
Multiplicative	2	0.2	0.4	1.11022e-16	0	-1.11022e-16	0.1253	0.5615	0.4362
Multiplicative	2	0.2	0.5	1.11022e-16	0	-1.11022e-16	0.1071	0.3509	0.2438
Multiplicative	2	0.2	0.6	1.11022e-16	0	-1.11022e-16	0.1041	0.3659	0.2618
Multiplicative	2	0.2	0.7	1.11022e-16	0	-1.11022e-16	0.1031	0.3714	0.2683
Multiplicative	2	0.2	0.8	1.11022e-16	0	-1.11022e-16	0.1037	0.5635	0.4598
Multiplicative	2	0.2	0.9	2.22045e-16	0	-2.22045e-16	0.1033	0.5487	0.4454
Multiplicative	2	0.3	0.1	1.38778e-17	0	-1.38778e-17	0.1205	0.361	0.2405
Multiplicative	2	0.3	0.2	5.55112e-17	0	-5.55112e-17	0.1238	0.5483	0.4245
Multiplicative	2	0.3	0.3	5.55112e-17	0	-5.55112e-17	0.1222	0.3508	0.2286
Multiplicative	2	0.3	0.4	0	0	0	0.1222	0.5817	0.4595
Multiplicative	2	0.3	0.5	1.11022e-16	0	-1.11022e-16	0.1206	0.3728	0.2522
Multiplicative	2	0.3	0.6	1.11022e-16	0	-1.11022e-16	0.1194	0.3524	0.233
Multiplicative	2	0.3	0.7	1.11022e-16	0	-1.11022e-16	0.1201	0.3647	0.2446
Multiplicative	2	0.3	0.8	2.22045e-16	0	-2.22045e-16	0.1198	0.3501	0.2303
Multiplicative	2	0.3	0.9	1.11022e-16	0	-1.11022e-16	0.1196	0.3537	0.2341
Multiplicative	2	0.4	0.1	2.77556e-17	0	-2.77556e-17	0.1147	0.3583	0.2436
Multiplicative	2	0.4	0.2	0	0	0	0.1139	0.5716	0.4577
Multiplicative	2	0.4	0.3	5.55112e-17	4e-09	4e-09	0.1153	0.5559	0.4406
Multiplicative	2	0.4	0.4	0	0	0	0.1158	0.5446	0.4288
Multiplicative	2	0.4	0.5	1.11022e-16	0	-1.11022e-16	0.1186	0.3589	0.2403
Multiplicative	2	0.4	0.6	0	0	0	0.1145	0.3627	0.2482
Multiplicative	2	0.4	0.7	2.22045e-16	0	-2.22045e-16	0.116	0.581	0.465
Multiplicative	2	0.4	0.8	4.44089e-16	0	-4.44089e-16	0.1154	0.3547	0.2393
Multiplicative	2	0.4	0.9	2.22045e-16	0	-2.22045e-16	0.118	0.3528	0.2348
Multiplicative	2	0.5	0.1	0	0	0	0.0914	0.3632	0.2718
Multiplicative	2	0.5	0.2	2.77556e-17	0	-2.77556e-17	0.0877	0.5608	0.4731
Multiplicative	2	0.5	0.3	0	0	0	0.0871	0.3615	0.2744
Multiplicative	2	0.5	0.4	1.11022e-16	0	-1.11022e-16	0.0865	0.3592	0.2727
Multiplicative	2	0.5	0.5	1.11022e-16	0	-1.11022e-16	0.0887	0.2841	0.1954
Multiplicative	2	0.5	0.6	0	0	0	0.1104	0.3621	0.2517
Multiplicative	2	0.5	0.7	0	0	0	0.0873	0.3824	0.2951
Multiplicative	2	0.5	0.8	0	0	0	0.0886	0.3488	0.2602
Multiplicative	2	0.5	0.9	0	0	0	0.0882	0.5308	0.4426
Multiplicative	3	0.1	0.1	4.16334e-17	0	-4.16334e-17	0.2985	2.3288	2.0303
Multiplicative	3	0.1	0.2	1.11022e-16	0	-1.11022e-16	0.2999	0.9332	0.6333
Multiplicative	3	0.1	0.3	1.11022e-16	0	-1.11022e-16	0.2969	0.9188	0.6219
Multiplicative	3	0.1	0.4	2.22045e-16	0	-2.22045e-16	0.2978	0.9223	0.6245
Multiplicative	3	0.1	0.5	5.55112e-17	0	-5.55112e-17	0.3181	0.9402	0.6221
Multiplicative	3	0.1	0.6	1.11022e-16	0	-1.11022e-16	0.2976	1.1384	0.8408
Multiplicative	3	0.1	0.7	4.44089e-16	4.47117e-09	4.47117e-09	0.2984	0.9479	0.6495
Multiplicative	3	0.1	0.8	5.55112e-16	0	-5.55112e-16	0.2995	1.0975	0.798
Multiplicative	3	0.1	0.9	8.88178e-16	0	-8.88178e-16	0.3186	0.962	0.6434
Multiplicative	3	0.2	0.1	1.38778e-17	0	-1.38778e-17	0.3008	0.71	0.4092
Multiplicative	3	0.2	0.2	1.11022e-16	0	-1.11022e-16	0.3166	0.9199	0.6033
Multiplicative	3	0.2	0.3	5.55112e-17	0	-5.55112e-17	0.2945	0.7338	0.4393
Multiplicative	3	0.2	0.4	2.77556e-16	0	-2.77556e-16	0.3018	0.8962	0.5944
Multiplicative	3	0.2	0.5	3.33067e-16	0	-3.33067e-16	0.2958	1.083	0.7872
Multiplicative	3	0.2	0.6	0	0	0	0.3028	0.9192	0.6164
Multiplicative	3	0.2	0.7	1.11022e-16	0	-1.11022e-16	0.2996	0.9314	0.6318
Multiplicative	3	0.2	0.8	3.33067e-16	0	-3.33067e-16	0.2978	0.9382	0.6404
Multiplicative	3	0.2	0.9	4.44089e-16	4.02944e-09	4.02944e-09	0.2988	0.9109	0.6121
Multiplicative	3	0.3	0.1	5.55112e-17	0	-5.55112e-17	0.3164	0.972	0.6556
Multiplicative	3	0.3	0.2	1.11022e-16	0	-1.11022e-16	0.3128	0.9543	0.6415
Multiplicative	3	0.3	0.3	0	0	0	0.31	0.747	0.437
Multiplicative	3	0.3	0.4	2.22045e-16	0	-2.22045e-16	0.3131	0.927	0.6139
Multiplicative	3	0.3	0.5	2.77556e-16	0	-2.77556e-16	0.3107	1.1577	0.847
Multiplicative	3	0.3	0.6	3.33067e-16	0	-3.33067e-16	0.32	1.1012	0.7812
Multiplicative	3	0.3	0.7	0	4.11605e-09	4.11605e-09	0.3098	1.1622	0.8524
Multiplicative	3	0.3	0.8	1.11022e-16	0	-1.11022e-16	0.3153	0.9428	0.6275
Multiplicative	3	0.3	0.9	4.44089e-16	0	-4.44089e-16	0.3113	0.7479	0.4366
Multiplicative	3	0.4	0.1	1.38778e-17	0	-1.38778e-17	0.2917	1.1176	0.8259
Multiplicative	3	0.4	0.2	5.55112e-17	0	-5.55112e-17	0.2885	0.9241	0.6356
Multiplicative	3	0.4	0.3	5.55112e-17	0	-5.55112e-17	0.3097	1.11	0.8003
Multiplicative	3	0.4	0.4	2.22045e-16	0	-2.22045e-16	0.2885	0.8873	0.5988
Multiplicative	3	0.4	0.5	1.11022e-16	0	-1.11022e-16	0.2903	1.1121	0.8218
Multiplicative	3	0.4	0.6	1.11022e-16	0	-1.11022e-16	0.2924	0.9118	0.6194
Multiplicative	3	0.4	0.7	3.33067e-16	0	-3.33067e-16	0.2911	0.9222	0.6311
Multiplicative	3	0.4	0.8	1.11022e-16	0	-1.11022e-16	0.3075	0.7526	0.4451
Multiplicative	3	0.4	0.9	6.66134e-16	0	-6.66134e-16	0.3156	0.9221	0.6065
Multiplicative	3	0.5	0.1	2.77556e-17	0	-2.77556e-17	0.2593	0.9102	0.6509
Multiplicative	3	0.5	0.2	5.55112e-17	0	-5.55112e-17	0.2564	0.7124	0.456
Multiplicative	3	0.5	0.3	1.11022e-16	0	-1.11022e-16	0.26	0.8895	0.6295
Multiplicative	3	0.5	0.4	1.11022e-16	0	-1.11022e-16	0.2657	1.0721	0.8064
Multiplicative	3	0.5	0.5	1.11022e-16	0	-1.11022e-16	0.2598	0.7337	0.4739
Multiplicative	3	0.5	0.6	0	0	0	0.261	0.9192	0.6582
Multiplicative	3	0.5	0.7	1.11022e-16	0	-1.11022e-16	0.2597	0.9028	0.6431
Multiplicative	3	0.5	0.8	1.11022e-16	0	-1.11022e-16	0.2593	0.8973	0.638
Multiplicative	3	0.5	0.9	2.22045e-16	0	-2.22045e-16	0.2672	1.0968	0.8296
Multiplicative	4	0.1	0.1	1.11022e-16	0	-1.11022e-16	0.7257	6.3769	5.6512
Multiplicative	4	0.1	0.2	3.05311e-16	0	-3.05311e-16	0.7219	3.9263	3.2044
Multiplicative	4	0.1	0.3	1.11022e-16	0	-1.11022e-16	0.7495	3.9772	3.2277
Multiplicative	4	0.1	0.4	4.996e-16	0	-4.996e-16	0.7058	4.0849	3.3791
Multiplicative	4	0.1	0.5	4.44089e-16	0	-4.44089e-16	0.7046	3.7414	3.0368
Multiplicative	4	0.1	0.6	2.22045e-16	0	-2.22045e-16	0.7302	3.9519	3.2217
Multiplicative	4	0.1	0.7	3.33067e-16	0	-3.33067e-16	0.7264	3.7455	3.0191
Multiplicative	4	0.1	0.8	4.44089e-16	0	-4.44089e-16	0.7354	3.7466	3.0112
Multiplicative	4	0.1	0.9	1.44329e-15	0	-1.44329e-15	0.72	3.8396	3.1196
Multiplicative	4	0.2	0.1	9.71445e-17	0	-9.71445e-17	0.692	3.4715	2.7795
Multiplicative	4	0.2	0.2	5.55112e-17	0	-5.55112e-17	0.735	3.1794	2.4444
Multiplicative	4	0.2	0.3	5.55112e-17	3.57581e-09	3.57581e-09	0.7013	3.2506	2.5493
Multiplicative	4	0.2	0.4	3.33067e-16	0	-3.33067e-16	0.7245	3.4442	2.7197
Multiplicative	4	0.2	0.5	3.88578e-16	0	-3.88578e-16	0.7174	3.2731	2.5557
Multiplicative	4	0.2	0.6	1.11022e-16	0	-1.11022e-16	0.7111	3.4452	2.7341
Multiplicative	4	0.2	0.7	9.99201e-16	0	-9.99201e-16	0.7381	3.4623	2.7242
Multiplicative	4	0.2	0.8	9.99201e-16	0	-9.99201e-16	0.7101	3.0171	2.307
Multiplicative	4	0.2	0.9	1.11022e-16	4.29425e-09	4.29425e-09	0.7286	3.2465	2.5179
Multiplicative	4	0.3	0.1	1.11022e-16	4.20773e-09	4.20773e-09	0.7266	4.0135	3.2869
Multiplicative	4	0.3	0.2	8.32667e-17	0	-8.32667e-17	0.7369	3.6778	2.9409
Multiplicative	4	0.3	0.3	2.22045e-16	0	-2.22045e-16	0.7596	3.7619	3.0023
Multiplicative	4	0.3	0.4	3.33067e-16	0	-3.33067e-16	0.7504	3.788	3.0376
Multiplicative	4	0.3	0.5	2.22045e-16	0	-2.22045e-16	0.76	3.6939	2.9339
Multiplicative	4	0.3	0.6	5.55112e-16	0	-5.55112e-16	0.7594	3.8073	3.0479
Multiplicative	4	0.3	0.7	4.44089e-16	0	-4.44089e-16	0.7359	3.8132	3.0773
Multiplicative	4	0.3	0.8	1.11022e-16	0	-1.11022e-16	0.7911	3.758	2.9669
Multiplicative	4	0.3	0.9	1.33227e-15	0	-1.33227e-15	0.7489	3.8935	3.1446
Multiplicative	4	0.4	0.1	5.55112e-17	0	-5.55112e-17	0.7219	3.098	2.3761
Multiplicative	4	0.4	0.2	5.55112e-17	0	-5.55112e-17	0.7457	3.2895	2.5438
Multiplicative	4	0.4	0.3	4.44089e-16	4.11205e-09	4.11205e-09	0.7212	3.1236	2.4024
Multiplicative	4	0.4	0.4	6.66134e-16	0	-6.66134e-16	0.7513	3.049	2.2977
Multiplicative	4	0.4	0.5	1.11022e-16	0	-1.11022e-16	0.7472	3.3232	2.576
Multiplicative	4	0.4	0.6	2.22045e-16	0	-2.22045e-16	0.7363	3.4143	2.678
Multiplicative	4	0.4	0.7	6.66134e-16	0	-6.66134e-16	0.7522	3.1782	2.426
Multiplicative	4	0.4	0.8	8.88178e-16	0	-8.88178e-16	0.7302	3.3548	2.6246
Multiplicative	4	0.4	0.9	6.66134e-16	0	-6.66134e-16	0.7255	3.3577	2.6322
Multiplicative	4	0.5	0.1	8.32667e-17	3.24219e-09	3.24219e-09	0.6829	2.7992	2.1163
Multiplicative	4	0.5	0.2	5.55112e-17	0	-5.55112e-17	0.6619	2.5704	1.9085
Multiplicative	4	0.5	0.3	1.66533e-16	0	-1.66533e-16	0.6919	2.7414	2.0495
Multiplicative	4	0.5	0.4	1.66533e-16	0	-1.66533e-16	0.6776	2.9826	2.305
Multiplicative	4	0.5	0.5	0	0	0	0.6842	2.8337	2.1495
Multiplicative	4	0.5	0.6	7.77156e-16	0	-7.77156e-16	0.6934	2.7241	2.0307
Multiplicative	4	0.5	0.7	0	0	0	0.6697	2.7033	2.0336
Multiplicative	4	0.5	0.8	1.22125e-15	0	-1.22125e-15	0.7002	2.8504	2.1502
Multiplicative	4	0.5	0.9	0	0	0	0.6757	2.7021	2.0264
Multiplicative	5	0.1	0.1	1.52656e-16	3.91427e-09	3.91427e-09	4.4214	117.647	113.225
Multiplicative	5	0.1	0.2	6.38378e-16	0	-6.38378e-16	4.2046	107.507	103.302
Multiplicative	5	0.1	0.3	1.05471e-15	4.62453e-09	4.62453e-09	4.3362	108.636	104.3
Multiplicative	5	0.1	0.4	8.32667e-16	0	-8.32667e-16	4.2369	108.384	104.147
Multiplicative	5	0.1	0.5	9.99201e-16	0	-9.99201e-16	4.5057	108.667	104.161
Multiplicative	5	0.1	0.6	1.11022e-15	0	-1.11022e-15	3.636	112.809	109.173
Multiplicative	5	0.1	0.7	1.9984e-15	0	-1.9984e-15	3.1863	109.346	106.159
Multiplicative	5	0.1	0.8	2.55351e-15	0	-2.55351e-15	3.1223	112.383	109.261
Multiplicative	5	0.1	0.9	1.11022e-16	0	-1.11022e-16	3.1175	111.898	108.78
Multiplicative	5	0.2	0.1	5.55112e-17	4.57883e-09	4.57883e-09	3.0315	67.3855	64.354
Multiplicative	5	0.2	0.2	2.77556e-16	0	-2.77556e-16	3.0567	66.9441	63.8874
Multiplicative	5	0.2	0.3	2.77556e-16	4.11196e-09	4.11196e-09	3.0075	70.5408	67.5333
Multiplicative	5	0.2	0.4	1.16573e-15	0	-1.16573e-15	3.3164	68.9991	65.6827
Multiplicative	5	0.2	0.5	1.66533e-15	0	-1.66533e-15	3.1156	69.8669	66.7513
Multiplicative	5	0.2	0.6	1.88738e-15	0	-1.88738e-15	3.2496	68.2717	65.0221
Multiplicative	5	0.2	0.7	1.55431e-15	0	-1.55431e-15	3.3152	70.5186	67.2034
Multiplicative	5	0.2	0.8	1.55431e-15	0	-1.55431e-15	3.0944	70.4202	67.3258
Multiplicative	5	0.2	0.9	2.10942e-15	0	-2.10942e-15	3.1245	70.6572	67.5327
Multiplicative	5	0.3	0.1	1.38778e-16	4.39401e-09	4.39401e-09	5.7178	111.607	105.889
Multiplicative	5	0.3	0.2	1.38778e-16	0	-1.38778e-16	4.5154	111.95	107.435
Multiplicative	5	0.3	0.3	2.22045e-16	0	-2.22045e-16	4.502	108.931	104.429
Multiplicative	5	0.3	0.4	3.88578e-16	0	-3.88578e-16	4.3292	113.221	108.891
Multiplicative	5	0.3	0.5	7.77156e-16	0	-7.77156e-16	4.2358	113.491	109.255
Multiplicative	5	0.3	0.6	1.77636e-15	0	-1.77636e-15	4.3848	111.781	107.396
Multiplicative	5	0.3	0.7	2.10942e-15	0	-2.10942e-15	3.8978	114.198	110.3
Multiplicative	5	0.3	0.8	3.33067e-16	0	-3.33067e-16	3.4491	113.815	110.366
Multiplicative	5	0.3	0.9	1.44329e-15	0	-1.44329e-15	3.2831	111.957	108.674
Multiplicative	5	0.4	0.1	1.94289e-16	3.65068e-09	3.65068e-09	3.5913	67.4281	63.8368
Multiplicative	5	0.4	0.2	3.88578e-16	0	-3.88578e-16	4.7212	67.4491	62.7279
Multiplicative	5	0.4	0.3	3.33067e-16	0	-3.33067e-16	4.7652	70.8327	66.0675
Multiplicative	5	0.4	0.4	3.33067e-16	0	-3.33067e-16	4.2249	67.0894	62.8645
Multiplicative	5	0.4	0.5	1.11022e-16	0	-1.11022e-16	4.4416	69.9208	65.4792
Multiplicative	5	0.4	0.6	1.11022e-16	0	-1.11022e-16	4.2029	69.3901	65.1872
Multiplicative	5	0.4	0.7	2.10942e-15	0	-2.10942e-15	4.3185	70.2641	65.9456
Multiplicative	5	0.4	0.8	2.77556e-15	0	-2.77556e-15	4.3131	67.7928	63.4797
Multiplicative	5	0.4	0.9	6.66134e-16	0	-6.66134e-16	3.4526	70.7435	67.2909
Multiplicative	5	0.5	0.1	4.16334e-17	0	-4.16334e-17	3.6549	32.4849	28.83
Multiplicative	5	0.5	0.2	5.27356e-16	0	-5.27356e-16	3.5827	32.6117	29.029
Multiplicative	5	0.5	0.3	1.66533e-16	0	-1.66533e-16	5.1449	33.181	28.0361
Multiplicative	5	0.5	0.4	8.88178e-16	0	-8.88178e-16	4.6846	33.3648	28.6802
Multiplicative	5	0.5	0.5	4.996e-16	0	-4.996e-16	4.3417	31.8758	27.5341
Multiplicative	5	0.5	0.6	1.22125e-15	0	-1.22125e-15	4.4751	33.1886	28.7135
Multiplicative	5	0.5	0.7	1.22125e-15	0	-1.22125e-15	4.2414	33.8617	29.6203
Multiplicative	5	0.5	0.8	1.88738e-15	0	-1.88738e-15	4.679	33.8738	29.1948
Multiplicative	5	0.5	0.9	8.88178e-16	0	-8.88178e-16	4.3928	34.1599	29.7671
Threshold	2	0.1	0.1	0	3.798e-09	3.798e-09	0.0431	1.0337	0.9906
Threshold	2	0.1	0.2	0	0	0	0.0445	0.1761	0.1316
Threshold	2	0.1	0.3	5.55112e-17	0	-5.55112e-17	0.0432	0.1716	0.1284
Threshold	2	0.1	0.4	5.55112e-17	0	-5.55112e-17	0.0435	0.1723	0.1288
Threshold	2	0.1	0.5	0	0	0	0.0678	0.1649	0.0971
Threshold	2	0.1	0.6	0	0	0	0.044	0.164	0.12
Threshold	2	0.1	0.7	1.11022e-16	4.479e-09	4.479e-09	0.0434	0.1652	0.1218
Threshold	2	0.1	0.8	1.11022e-16	0	-1.11022e-16	0.0434	0.1728	0.1294
Threshold	2	0.1	0.9	0	0	0	0.0433	0.169	0.1257
Threshold	2	0.2	0.2	0	0	0	0.041	0.1686	0.1276
Threshold	2	0.2	0.3	5.55112e-17	0	-5.55112e-17	0.041	0.1851	0.1441
Threshold	2	0.2	0.4	0	0	0	0.0419	0.1736	0.1317
Threshold	2	0.2	0.5	0	0	0	0.0404	0.1679	0.1275
Threshold	2	0.2	0.6	0	0	0	0.0406	0.1687	0.1281
Threshold	2	0.2	0.7	0	0	0	0.0404	0.1661	0.1257
Threshold	2	0.2	0.8	1.11022e-16	0	-1.11022e-16	0.0417	0.1719	0.1302
Threshold	2	0.2	0.9	1.11022e-16	0	-1.11022e-16	0.0413	0.1667	0.1254
Threshold	2	0.3	0.3	0	0	0	0.0445	0.2568	0.2123
Threshold	2	0.3	0.4	0	0	0	0.0451	0.4472	0.4021
Threshold	2	0.3	0.5	0	0	0	0.0477	0.2034	0.1557
Threshold	2	0.3	0.6	1.11022e-16	0	-1.11022e-16	0.0443	0.1955	0.1512
Threshold	2	0.3	0.7	1.11022e-16	0	-1.11022e-16	0.0455	0.1753	0.1298
Threshold	2	0.3	0.8	1.11022e-16	0	-1.11022e-16	0.0452	0.1686	0.1234
Threshold	2	0.3	0.9	1.11022e-16	0	-1.11022e-16	0.0451	0.172	0.1269
Threshold	2	0.4	0.5	1.11022e-16	0	-1.11022e-16	0.0441	0.1773	0.1332
Threshold	2	0.4	0.6	0	0	0	0.0433	0.1651	0.1218
Threshold	2	0.4	0.7	0	0	0	0.0439	0.1694	0.1255
Threshold	2	0.4	0.8	1.11022e-16	0	-1.11022e-16	0.0439	0.1729	0.129
Threshold	2	0.4	0.9	0	0	0	0.0439	0.1647	0.1208
Threshold	2	0.5	0.6	1.11022e-16	0	-1.11022e-16	0.0272	0.1777	0.1505
Threshold	2	0.5	0.7	0	0	0	0.0284	0.1822	0.1538
Threshold	2	0.5	0.8	1.11022e-16	0	-1.11022e-16	0.0277	0.1716	0.1439
Threshold	2	0.5	0.9	0	0	0	0.0271	0.1624	0.1353
Threshold	3	0.1	0.1	2.77556e-17	3.69207e-09	3.69207e-09	0.0555	0.3191	0.2636
Threshold	3	0.1	0.2	0	0	0	0.0559	0.2399	0.184
Threshold	3	0.1	0.3	5.55112e-17	0	-5.55112e-17	0.0569	0.2406	0.1837
Threshold	3	0.1	0.4	0	0	0	0.0563	0.2361	0.1798
Threshold	3	0.1	0.5	0	0	0	0.0553	0.2522	0.1969
Threshold	3	0.1	0.6	0	0	0	0.0554	0.2377	0.1823
Threshold	3	0.1	0.7	0	0	0	0.0557	0.238	0.1823
Threshold	3	0.1	0.8	1.11022e-16	0	-1.11022e-16	0.056	0.2469	0.1909
Threshold	3	0.1	0.9	1.11022e-16	0	-1.11022e-16	0.0551	0.2396	0.1845
Threshold	3	0.2	0.1	0	0	0	0.0466	0.2556	0.209
Threshold	3	0.2	0.2	0	0	0	0.0469	0.244	0.1971
Threshold	3	0.2	0.3	0	0	0	0.0481	0.2425	0.1944
Threshold	3	0.2	0.4	5.55112e-17	0	-5.55112e-17	0.0478	0.2412	0.1934
Threshold	3	0.2	0.5	5.55112e-17	0	-5.55112e-17	0.046	0.2411	0.1951
Threshold	3	0.2	0.6	0	0	0	0.048	0.2386	0.1906
Threshold	3	0.2	0.7	0	0	0	0.047	0.2388	0.1918
Threshold	3	0.2	0.8	1.11022e-16	0	-1.11022e-16	0.0469	0.2395	0.1926
Threshold	3	0.2	0.9	1.11022e-16	0	-1.11022e-16	0.0483	0.2409	0.1926
Threshold	3	0.3	0.2	0	0	0	0.0588	0.238	0.1792
Threshold	3	0.3	0.3	0	3.83159e-09	3.83159e-09	0.0579	0.2414	0.1835
Threshold	3	0.3	0.4	0	0	0	0.0584	0.2431	0.1847
Threshold	3	0.3	0.5	5.55112e-17	0	-5.55112e-17	0.0589	0.2382	0.1793
Threshold	3	0.3	0.6	1.11022e-16	0	-1.11022e-16	0.0583	0.2369	0.1786
Threshold	3	0.3	0.7	1.11022e-16	0	-1.11022e-16	0.059	0.2416	0.1826
Threshold	3	0.3	0.8	2.22045e-16	0	-2.22045e-16	0.0581	0.2401	0.182
Threshold	3	0.3	0.9	1.11022e-16	0	-1.11022e-16	0.0601	0.2393	0.1792
Threshold	3	0.4	0.3	0	0	0	0.051	0.2398	0.1888
Threshold	3	0.4	0.4	0	0	0	0.0489	0.239	0.1901
Threshold	3	0.4	0.5	0	0	0	0.0494	0.2371	0.1877
Threshold	3	0.4	0.6	0	0	0	0.0488	0.2428	0.194
Threshold	3	0.4	0.7	1.11022e-16	0	-1.11022e-16	0.0486	0.2395	0.1909
Threshold	3	0.4	0.8	1.11022e-16	0	-1.11022e-16	0.0496	0.2382	0.1886
Threshold	3	0.4	0.9	1.11022e-16	0	-1.11022e-16	0.0488	0.2387	0.1899
Threshold	3	0.5	0.5	0	0	0	0.0318	0.3139	0.2821
Threshold	3	0.5	0.6	0	0	0	0.0326	0.2444	0.2118
Threshold	3	0.5	0.7	0	0	0	0.0316	0.2394	0.2078
Threshold	3	0.5	0.8	0	0	0	0.032	0.2472	0.2152
Threshold	3	0.5	0.9	1.11022e-16	0	-1.11022e-16	0.0316	0.2385	0.2069
Threshold	4	0.1	0.1	0	0	0	0.0869	0.6077	0.5208
Threshold	4	0.1	0.2	2.77556e-17	0	-2.77556e-17	0.0636	0.4723	0.4087
Threshold	4	0.1	0.3	0	0	0	0.0647	0.8072	0.7425
Threshold	4	0.1	0.4	0	0	0	0.0635	0.4628	0.3993
Threshold	4	0.1	0.5	1.11022e-16	0	-1.11022e-16	0.0644	0.4551	0.3907
Threshold	4	0.1	0.6	0	0	0	0.0635	0.4562	0.3927
Threshold	4	0.1	0.7	0	0	0	0.0633	0.4746	0.4113
Threshold	4	0.1	0.8	0	0	0	0.0644	0.4658	0.4014
Threshold	4	0.1	0.9	1.11022e-16	0	-1.11022e-16	0.0638	0.4567	0.3929
Threshold	4	0.2	0.1	0	0	0	0.0544	0.4614	0.407
Threshold	4	0.2	0.2	2.77556e-17	0	-2.77556e-17	0.0549	0.4694	0.4145
Threshold	4	0.2	0.3	0	0	0	0.0548	0.4655	0.4107
Threshold	4	0.2	0.4	5.55112e-17	0	-5.55112e-17	0.054	0.4722	0.4182
Threshold	4	0.2	0.5	1.11022e-16	0	-1.11022e-16	0.0547	0.4619	0.4072
Threshold	4	0.2	0.6	0	0	0	0.0571	0.4696	0.4125
Threshold	4	0.2	0.7	0	0	0	0.056	0.4596	0.4036
Threshold	4	0.2	0.8	1.11022e-16	0	-1.11022e-16	0.0545	0.4599	0.4054
Threshold	4	0.2	0.9	1.11022e-16	0	-1.11022e-16	0.0545	0.4634	0.4089
Threshold	4	0.3	0.1	1.38778e-17	0	-1.38778e-17	0.0698	0.4881	0.4183
Threshold	4	0.3	0.2	2.77556e-17	0	-2.77556e-17	0.0681	0.4547	0.3866
Threshold	4	0.3	0.3	1.11022e-16	0	-1.11022e-16	0.0688	0.4505	0.3817
Threshold	4	0.3	0.4	0	0	0	0.0688	0.4495	0.3807
Threshold	4	0.3	0.5	0	0	0	0.0706	0.4646	0.394
Threshold	4	0.3	0.6	0	0	0	0.0695	0.4591	0.3896
Threshold	4	0.3	0.7	1.11022e-16	0	-1.11022e-16	0.0698	0.4515	0.3817
Threshold	4	0.3	0.8	0	0	0	0.0697	0.4533	0.3836
Threshold	4	0.3	0.9	0	0	0	0.0697	0.4738	0.4041
Threshold	4	0.4	0.2	0	0	0	0.0665	0.4506	0.3841
Threshold	4	0.4	0.3	5.55112e-17	0	-5.55112e-17	0.0669	0.4543	0.3874
Threshold	4	0.4	0.4	0	0	0	0.0651	0.4683	0.4032
Threshold	4	0.4	0.5	1.11022e-16	0	-1.11022e-16	0.0664	0.4567	0.3903
Threshold	4	0.4	0.6	0	0	0	0.0657	0.4511	0.3854
Threshold	4	0.4	0.7	0	0	0	0.0656	0.4497	0.3841
Threshold	4	0.4	0.8	1.11022e-16	0	-1.11022e-16	0.0659	0.4792	0.4133
Threshold	4	0.4	0.9	1.11022e-16	0	-1.11022e-16	0.0684	0.4513	0.3829
Threshold	4	0.5	0.4	5.55112e-17	0	-5.55112e-17	0.0415	0.4613	0.4198
Threshold	4	0.5	0.5	0	0	0	0.0417	0.4588	0.4171
Threshold	4	0.5	0.6	1.11022e-16	0	-1.11022e-16	0.0436	0.4591	0.4155
Threshold	4	0.5	0.7	1.11022e-16	0	-1.11022e-16	0.0418	0.4563	0.4145
Threshold	4	0.5	0.8	0	0	0	0.0421	0.4678	0.4257
Threshold	4	0.5	0.9	0	0	0	0.0426	0.4604	0.4178
Threshold	5	0.1	0.1	2.77556e-17	4.10225e-09	4.10225e-09	0.0866	1.3913	1.3047
Threshold	5	0.1	0.2	0	0	0	0.0862	1.3737	1.2875
Threshold	5	0.1	0.3	5.55112e-17	0	-5.55112e-17	0.0873	1.3606	1.2733
Threshold	5	0.1	0.4	0	0	0	0.0897	1.3595	1.2698
Threshold	5	0.1	0.5	0	0	0	0.0859	1.3718	1.2859
Threshold	5	0.1	0.6	1.11022e-16	0	-1.11022e-16	0.0863	1.3663	1.28
Threshold	5	0.1	0.7	1.11022e-16	0	-1.11022e-16	0.0879	1.3608	1.2729
Threshold	5	0.1	0.8	0	0	0	0.0864	1.3676	1.2812
Threshold	5	0.1	0.9	1.11022e-16	0	-1.11022e-16	0.086	1.3755	1.2895
Threshold	5	0.2	0.1	0	0	0	0.0861	1.3526	1.2665
Threshold	5	0.2	0.2	0	0	0	0.0881	1.3489	1.2608
Threshold	5	0.2	0.3	0	0	0	0.0853	1.3617	1.2764
Threshold	5	0.2	0.4	0	0	0	0.0867	1.3878	1.3011
Threshold	5	0.2	0.5	5.55112e-17	0	-5.55112e-17	0.0855	1.3535	1.268
Threshold	5	0.2	0.6	2.22045e-16	0	-2.22045e-16	0.0858	1.3466	1.2608
Threshold	5	0.2	0.7	1.11022e-16	0	-1.11022e-16	0.0857	1.3649	1.2792
Threshold	5	0.2	0.8	0	0	0	0.0845	1.3767	1.2922
Threshold	5	0.2	0.9	0	0	0	0.0881	1.3575	1.2694
Threshold	5	0.3	0.1	0	0	0	0.0939	1.3495	1.2556
Threshold	5	0.3	0.2	0	0	0	0.0931	1.3575	1.2644
Threshold	5	0.3	0.3	0	0	0	0.0921	1.3892	1.2971
Threshold	5	0.3	0.4	0	0	0	0.0921	1.3463	1.2542
Threshold	5	0.3	0.5	1.11022e-16	0	-1.11022e-16	0.1158	1.3456	1.2298
Threshold	5	0.3	0.6	0	0	0	0.0932	1.3607	1.2675
Threshold	5	0.3	0.7	1.11022e-16	0	-1.11022e-16	0.0922	1.3641	1.2719
Threshold	5	0.3	0.8	1.11022e-16	0	-1.11022e-16	0.0919	1.3421	1.2502
Threshold	5	0.3	0.9	0	0	0	0.092	1.3463	1.2543
Threshold	5	0.4	0.2	0	0	0	0.091	1.3454	1.2544
Threshold	5	0.4	0.3	0	4.21424e-09	4.21424e-09	0.0903	1.3455	1.2552
Threshold	5	0.4	0.4	0	0	0	0.0905	1.3709	1.2804
Threshold	5	0.4	0.5	0	0	0	0.0901	1.3664	1.2763
Threshold	5	0.4	0.6	0	0	0	0.092	1.3543	1.2623
Threshold	5	0.4	0.7	0	4.35646e-09	4.35646e-09	0.09	1.3479	1.2579
Threshold	5	0.4	0.8	1.11022e-16	0	-1.11022e-16	0.0917	1.3724	1.2807
Threshold	5	0.4	0.9	0	4.42757e-09	4.42757e-09	0.0915	1.3564	1.2649
Threshold	5	0.5	0.3	5.55112e-17	3.61328e-09	3.61328e-09	0.0947	1.3597	1.265
Threshold	5	0.5	0.4	0	0	0	0.0963	1.3363	1.24
Threshold	5	0.5	0.5	0	0	0	0.0965	1.3706	1.2741
Threshold	5	0.5	0.6	0	0	0	0.0965	1.3498	1.2533
Threshold	5	0.5	0.7	0	0	0	0.095	1.3563	1.2613
Threshold	5	0.5	0.8	0	0	0	0.0957	1.3614	1.2657
Threshold	5	0.5	0.9	0	0	0	0.0956	1.3834	1.2878
Threshold	6	0.1	0.1	1.38778e-17	3.28482e-09	3.28482e-09	0.1631	3.513	3.3499
Threshold	6	0.1	0.2	2.77556e-17	0	-2.77556e-17	0.1575	3.5235	3.366
Threshold	6	0.1	0.3	0	3.66592e-09	3.66592e-09	0.16	3.5251	3.3651
Threshold	6	0.1	0.4	5.55112e-17	0	-5.55112e-17	0.1599	3.5314	3.3715
Threshold	6	0.1	0.5	1.66533e-16	0	-1.66533e-16	0.1585	3.5336	3.3751
Threshold	6	0.1	0.6	0	0	0	0.1577	3.5216	3.3639
Threshold	6	0.1	0.7	0	4.42812e-09	4.42812e-09	0.1576	3.5202	3.3626
Threshold	6	0.1	0.8	0	0	0	0.1593	3.5166	3.3573
Threshold	6	0.1	0.9	1.11022e-16	4.80922e-09	4.80922e-09	0.1574	3.5636	3.4062
Threshold	6	0.2	0.1	0	0	0	0.1569	3.5274	3.3705
Threshold	6	0.2	0.2	0	0	0	0.1563	3.519	3.3627
Threshold	6	0.2	0.3	0	0	0	0.1614	3.5257	3.3643
Threshold	6	0.2	0.4	0	0	0	0.1571	3.6585	3.5014
Threshold	6	0.2	0.5	1.11022e-16	0	-1.11022e-16	0.1581	3.5457	3.3876
Threshold	6	0.2	0.6	0	0	0	0.1583	3.5313	3.373
Threshold	6	0.2	0.7	0	0	0	0.1551	3.5271	3.372
Threshold	6	0.2	0.8	0	0	0	0.1563	3.529	3.3727
Threshold	6	0.2	0.9	1.11022e-16	0	-1.11022e-16	0.16	3.5313	3.3713
Threshold	6	0.3	0.1	1.38778e-17	3.18894e-09	3.18894e-09	0.1665	3.5181	3.3516
Threshold	6	0.3	0.2	2.77556e-17	0	-2.77556e-17	0.1642	3.5706	3.4064
Threshold	6	0.3	0.3	0	4.06908e-09	4.06908e-09	0.1635	3.5159	3.3524
Threshold	6	0.3	0.4	5.55112e-17	0	-5.55112e-17	0.1677	3.5215	3.3538
Threshold	6	0.3	0.5	1.11022e-16	0	-1.11022e-16	0.1629	3.5497	3.3868
Threshold	6	0.3	0.6	0	0	0	0.1634	3.5262	3.3628
Threshold	6	0.3	0.7	1.11022e-16	0	-1.11022e-16	0.1629	3.5349	3.372
Threshold	6	0.3	0.8	1.11022e-16	0	-1.11022e-16	0.1643	3.5457	3.3814
Threshold	6	0.3	0.9	0	0	0	0.1856	3.5317	3.3461
Threshold	6	0.4	0.1	0	0	0	0.1628	3.5799	3.4171
Threshold	6	0.4	0.2	2.77556e-17	0	-2.77556e-17	0.1666	3.5407	3.3741
Threshold	6	0.4	0.3	5.55112e-17	4.03467e-09	4.03467e-09	0.1634	3.532	3.3686
Threshold	6	0.4	0.4	0	0	0	0.1618	3.5471	3.3853
Threshold	6	0.4	0.5	0	0	0	0.1603	3.5255	3.3652
Threshold	6	0.4	0.6	0	0	0	0.1611	3.5424	3.3813
Threshold	6	0.4	0.7	1.11022e-16	0	-1.11022e-16	0.1609	3.5324	3.3715
Threshold	6	0.4	0.8	0	0	0	0.1614	3.5577	3.3963
Threshold	6	0.4	0.9	1.11022e-16	0	-1.11022e-16	0.1649	3.5349	3.37
Threshold	6	0.5	0.2	0	0	0	0.1598	3.5265	3.3667
Threshold	6	0.5	0.3	5.55112e-17	0	-5.55112e-17	0.1581	3.5223	3.3642
Threshold	6	0.5	0.4	5.55112e-17	0	-5.55112e-17	0.161	3.5328	3.3718
Threshold	6	0.5	0.5	0	0	0	0.1573	3.5177	3.3604
Threshold	6	0.5	0.6	0	0	0	0.1575	3.5296	3.3721
Threshold	6	0.5	0.7	1.11022e-16	4.07227e-09	4.07227e-09	0.161	3.5299	3.3689
Threshold	6	0.5	0.8	0	0	0	0.1627	3.5263	3.3636
Threshold	6	0.5	0.9	0	0	0	0.1589	3.5323	3.3734
Threshold	7	0.1	0.1	0	4.91752e-09	4.91752e-09	0.3653	14.3413	13.976
Threshold	7	0.1	0.2	0	0	0	0.3627	14.3022	13.9395
Threshold	7	0.1	0.3	0	0	0	0.3664	14.2877	13.9213
Threshold	7	0.1	0.4	5.55112e-17	0	-5.55112e-17	0.3709	14.2612	13.8903
Threshold	7	0.1	0.5	5.55112e-17	0	-5.55112e-17	0.3622	14.3098	13.9476
Threshold	7	0.1	0.6	0	0	0	0.3641	14.2367	13.8726
Threshold	7	0.1	0.7	1.11022e-16	0	-1.11022e-16	0.3633	14.2681	13.9048
Threshold	7	0.1	0.8	0	0	0	0.364	14.2471	13.8831
Threshold	7	0.1	0.9	1.11022e-16	0	-1.11022e-16	0.364	14.2669	13.9029
Threshold	7	0.2	0.1	2.77556e-17	0	-2.77556e-17	0.363	14.2668	13.9038
Threshold	7	0.2	0.2	0	0	0	0.3683	14.2591	13.8908
Threshold	7	0.2	0.3	0	0	0	0.3834	14.5624	14.179
Threshold	7	0.2	0.4	5.55112e-17	0	-5.55112e-17	0.3853	14.2749	13.8896
Threshold	7	0.2	0.5	0	0	0	0.3637	14.2495	13.8858
Threshold	7	0.2	0.6	0	0	0	0.3866	14.2694	13.8828
Threshold	7	0.2	0.7	1.11022e-16	0	-1.11022e-16	0.3661	14.4334	14.0673
Threshold	7	0.2	0.8	0	0	0	0.3631	14.2488	13.8857
Threshold	7	0.2	0.9	1.11022e-16	4.37489e-09	4.37489e-09	0.3759	14.2873	13.9114
Threshold	7	0.3	0.1	0	3.54531e-09	3.54531e-09	0.3788	14.2499	13.8711
Threshold	7	0.3	0.2	5.55112e-17	0	-5.55112e-17	0.3948	14.2852	13.8904
Threshold	7	0.3	0.3	5.55112e-17	0	-5.55112e-17	0.3956	14.2741	13.8785
Threshold	7	0.3	0.4	1.66533e-16	0	-1.66533e-16	0.367	14.3361	13.9691
Threshold	7	0.3	0.5	1.11022e-16	0	-1.11022e-16	0.3684	14.3042	13.9358
Threshold	7	0.3	0.6	0	0	0	0.369	14.2633	13.8943
Threshold	7	0.3	0.7	1.11022e-16	0	-1.11022e-16	0.3679	14.9097	14.5418
Threshold	7	0.3	0.8	0	0	0	0.3704	14.2504	13.88
Threshold	7	0.3	0.9	1.11022e-16	0	-1.11022e-16	0.3669	14.2409	13.874
Threshold	7	0.4	0.1	0	0	0	0.3684	14.3247	13.9563
Threshold	7	0.4	0.2	0	0	0	0.3749	14.3394	13.9645
Threshold	7	0.4	0.3	0	0	0	0.3685	14.2793	13.9108
Threshold	7	0.4	0.4	0	0	0	0.3668	14.2469	13.8801
Threshold	7	0.4	0.5	5.55112e-17	0	-5.55112e-17	0.3698	14.2742	13.9044
Threshold	7	0.4	0.6	1.11022e-16	0	-1.11022e-16	0.3697	14.2701	13.9004
Threshold	7	0.4	0.7	0	0	0	0.3686	14.2721	13.9035
Threshold	7	0.4	0.8	1.11022e-16	0	-1.11022e-16	0.3689	14.2761	13.9072
Threshold	7	0.4	0.9	1.11022e-16	0	-1.11022e-16	0.3677	14.3404	13.9727
Threshold	7	0.5	0.2	0	0	0	0.3727	14.3017	13.929
Threshold	7	0.5	0.3	0	0	0	0.3752	14.3191	13.9439
Threshold	7	0.5	0.4	5.55112e-17	0	-5.55112e-17	0.3744	14.2928	13.9184
Threshold	7	0.5	0.5	0	0	0	0.3868	14.2899	13.9031
Threshold	7	0.5	0.6	0	0	0	0.38	14.2864	13.9064
Threshold	7	0.5	0.7	1.11022e-16	0	-1.11022e-16	0.3738	14.2781	13.9043
Threshold	7	0.5	0.8	1.11022e-16	0	-1.11022e-16	0.395	14.3196	13.9246
Threshold	7	0.5	0.9	0	0	0	0.3747	14.3021	13.9274
Threshold	8	0.1	0.1	1.38778e-17	0	-1.38778e-17	0.9865	39.0238	38.0373
Threshold	8	0.1	0.2	2.77556e-17	0	-2.77556e-17	0.9703	36.018	35.0477
Threshold	8	0.1	0.3	0	0	0	0.9696	36.7772	35.8076
Threshold	8	0.1	0.4	0	0	0	0.9902	36.5073	35.5171
Threshold	8	0.1	0.5	0	0	0	0.9844	35.4886	34.5042
Threshold	8	0.1	0.6	0	0	0	0.9722	35.9083	34.9361
Threshold	8	0.1	0.7	1.11022e-16	0	-1.11022e-16	0.9749	36.4603	35.4854
Threshold	8	0.1	0.8	1.11022e-16	0	-1.11022e-16	0.9757	36.4638	35.4881
Threshold	8	0.1	0.9	1.11022e-16	0	-1.11022e-16	0.9801	36.2248	35.2447
Threshold	8	0.2	0.1	1.38778e-17	0	-1.38778e-17	0.971	36.3446	35.3736
Threshold	8	0.2	0.2	2.77556e-17	0	-2.77556e-17	1.0055	36.3972	35.3917
Threshold	8	0.2	0.3	5.55112e-17	3.41891e-09	3.41891e-09	0.9826	36.4334	35.4508
Threshold	8	0.2	0.4	1.11022e-16	0	-1.11022e-16	0.995	36.5578	35.5628
Threshold	8	0.2	0.5	5.55112e-17	0	-5.55112e-17	0.9731	36.4212	35.4481
Threshold	8	0.2	0.6	1.11022e-16	0	-1.11022e-16	0.9736	36.4846	35.511
Threshold	8	0.2	0.7	2.22045e-16	0	-2.22045e-16	1.0213	37.7459	36.7246
Threshold	8	0.2	0.8	0	0	0	1.006	38.586	37.58
Threshold	8	0.2	0.9	0	0	0	1.0454	40.456	39.4106
Threshold	8	0.3	0.1	0	4.01564e-09	4.01564e-09	1.0726	39.395	38.3224
Threshold	8	0.3	0.2	0	0	0	1.029	40.4756	39.4466
Threshold	8	0.3	0.3	0	3.51288e-09	3.51288e-09	1.0247	40.4231	39.3984
Threshold	8	0.3	0.4	0	0	0	1.0306	38.8722	37.8416
Threshold	8	0.3	0.5	5.55112e-17	0	-5.55112e-17	1.0254	36.61	35.5846
Threshold	8	0.3	0.6	0	0	0	1.0073	36.5624	35.5551
Threshold	8	0.3	0.7	0	0	0	1	36.5689	35.5689
Threshold	8	0.3	0.8	0	0	0	1.0036	36.5256	35.522
Threshold	8	0.3	0.9	0	0	0	1.0235	36.2347	35.2112
Threshold	8	0.4	0.1	0	3.24463e-09	3.24463e-09	1.0008	36.2986	35.2978
Threshold	8	0.4	0.2	0	0	0	1.0069	35.6916	34.6847
Threshold	8	0.4	0.3	0	0	0	0.9992	36.3217	35.3225
Threshold	8	0.4	0.4	0	0	0	0.995	36.4939	35.4989
Threshold	8	0.4	0.5	5.55112e-17	0	-5.55112e-17	1.0055	36.5728	35.5673
Threshold	8	0.4	0.6	0	0	0	0.9951	36.5192	35.5241
Threshold	8	0.4	0.7	1.11022e-16	0	-1.11022e-16	1.0015	36.4515	35.45
Threshold	8	0.4	0.8	0	0	0	0.998	36.5081	35.5101
Threshold	8	0.4	0.9	0	0	0	1.0154	36.6052	35.5898
Threshold	8	0.5	0.2	0	0	0	1.0073	36.3124	35.3051
Threshold	8	0.5	0.3	0	0	0	1.0012	36.1153	35.1141
Threshold	8	0.5	0.4	5.55112e-17	0	-5.55112e-17	1.0116	36.4469	35.4353
Threshold	8	0.5	0.5	0	0	0	1.0017	36.6069	35.6052
Threshold	8	0.5	0.6	0	0	0	1.0045	36.5515	35.547
Threshold	8	0.5	0.7	1.11022e-16	0	-1.11022e-16	1.0223	36.3948	35.3725
Threshold	8	0.5	0.8	1.11022e-16	0	-1.11022e-16	0.9986	36.5831	35.5845
Threshold	8	0.5	0.9	1.11022e-16	0	-1.11022e-16	1.0242	36.4972	35.473

## Sheet: Global
Summary metrics (error)
PyToxo error sum	2.19144e-13
Toxo error sum	1.24927
PyToxo error mean	1.57771e-16
Toxo error mean	0.000902003
Average improvement in PyToxo's error when Toxo gets worse results	0.0025289
Average improvement in Toxo's error when PyToxo gets worse results	2.57908e-16
Maximum improvement in PyToxo's error when Toxo gets worse results	0.401177
Maximum improvement in Toxo's error when PyToxo gets worse results	2.77556e-15
Summary metrics (time)
PyToxo time sum	4500.06
Toxo time sum	28778.3
PyToxo time mean	3.23978
Toxo time mean	20.7188
Average improvement in PyToxo's time when Toxo gets worse results	20.2772
Average improvement in Toxo's time when PyToxo gets worse results	2.18981
Maximum improvement in PyToxo's time when Toxo gets worse results	1867.96
Maximum improvement in Toxo's time when PyToxo gets worse results	17.3937
